# Supplementary material for: Dichlorido{N,N-dimethyl-N′-[1-(2-pyrid­yl)ethyl­idene]ethane-1,2-diamine-κ3 N,N′,N′′}zinc
Source: Acta Crystallogr Sect E Struct Rep Online. 2011 Jul 6;67(Pt 8):m1027. doi: 10.1107/S1600536811025669 (PMC3212119; doi:10.1107/S1600536811025669)
Supplement: Supplementary file 1 [file e-67-m1027-sup1.cif]

##############################################################################
#                                                                            #
# This CIF contains the data in a paper accepted for publication in          #
# Acta Crystallographica Section E. It conforms to the requirements of       #
# Notes for Authors for Acta Crystallographica Section E, and has been       #
# peer reviewed under the auspices of the IUCr Commission on Journals.       #
#                                                                            #
# Full details of the Crystallographic Information File format               #
# are given in the paper "The Crystallographic Information File (CIF):       #
# a New Standard Archive File for Crystallography" by S. R. Hall, F. H.      #
# Allen and I. D. Brown [Acta Cryst. (1991), A47, 655-685].                  #
#                                                                            #
# The current version of the core CIF dictionary is obtainable from          #
# ftp://ftp.iucr.org/pub/cif_core.dic.                                       #
#                                                                            #
# Software is freely available for graphical display of the structure(s)     #
# in this CIF. For information consult the CIF software page                 #
# http://www.iucr.org/resources/cif/software.                                #
#                                                                            #
# This file may be used for bona fide research purposes within the           #
# scientific community so long as proper attribution is given to the journal # 
# article from which it was obtained.                                        #
#                                                                            #
##############################################################################
data_I
_audit_creation_method     SHELXL-97
_chemical_name_systematic
;
Dichlorido{<i>N</i>,<i>N</i>-dimethyl-<i>N</i>'-[1-(2-
pyridyl)ethylidene]ethane-1,2-diamine-
\k^3^<i>N</i>,<i>N</i>',<i>N</i>''}zinc
;
_chemical_name_common     ?
_chemical_formula_moiety     'C11 H17 Cl2 N3 Zn'
_chemical_formula_sum     'C11 H17 Cl2 N3 Zn'
_chemical_formula_iupac     '[Zn Cl2 (C11 H17 N3)]'
_chemical_formula_weight     327.55
_chemical_melting_point     ?
_symmetry_cell_setting     monoclinic
_symmetry_space_group_name_H-M     'P 21/c'
_symmetry_space_group_name_Hall     '-P 2ybc'
loop_
    _symmetry_equiv_pos_as_xyz
    'x, y, z'
    '-x, y+1/2, -z+1/2'
    '-x, -y, -z'
    'x, -y-1/2, z-1/2'
_cell_length_a     17.4849(8)
_cell_length_b     9.8161(4)
_cell_length_c     20.4264(7)
_cell_angle_alpha     90.00
_cell_angle_beta     124.578(3)
_cell_angle_gamma     90.00
_cell_volume     2886.6(2)
_cell_formula_units_Z     8
_cell_measurement_reflns_used     9925
_cell_measurement_theta_min     2.40
_cell_measurement_theta_max     30.55
_cell_measurement_temperature     100(2)
_exptl_crystal_description     block
_exptl_crystal_colour     colorless
_exptl_crystal_size_max     0.27
_exptl_crystal_size_mid     0.23
_exptl_crystal_size_min     0.15
_exptl_crystal_density_diffrn     1.507
_exptl_crystal_density_meas     ?
_exptl_crystal_density_method     'not measured'
_exptl_crystal_F_000     1344
_exptl_absorpt_coefficient_mu     2.054
_exptl_absorpt_correction_type     multi-scan
_exptl_absorpt_process_details     '(SADABS; Sheldrick, 1996)'
_exptl_absorpt_correction_T_min     0.6070
_exptl_absorpt_correction_T_max     0.7481
_exptl_special_details     ?
_diffrn_ambient_temperature     100(2)
_diffrn_radiation_type     MoK\a
_diffrn_radiation_wavelength     0.71073
_diffrn_radiation_source     'fine-focus sealed tube'
_diffrn_radiation_monochromator     graphite
_diffrn_measurement_device_type     'Bruker APEXII CCD'
_diffrn_measurement_method     '\f and \w'
_diffrn_detector_area_resol_mean     ?
_diffrn_reflns_number     20477
_diffrn_reflns_av_R_equivalents     0.0223
_diffrn_reflns_av_sigmaI/netI     0.0241
_diffrn_reflns_theta_min     1.99
_diffrn_reflns_theta_max     27.00
_diffrn_reflns_theta_full     27.00
_diffrn_measured_fraction_theta_max     0.998
_diffrn_measured_fraction_theta_full     0.998
_diffrn_reflns_limit_h_min     -22
_diffrn_reflns_limit_h_max     21
_diffrn_reflns_limit_k_min     -12
_diffrn_reflns_limit_k_max     12
_diffrn_reflns_limit_l_min     -26
_diffrn_reflns_limit_l_max     26
_refine_special_details
;
Refinement of <i>F</i>^2^ against ALL reflections. The weighted <i>R</i>-factor
<i>wR</i> and goodness of fit <i>S</i> are based on <i>F</i>^2^, conventional
<i>R</i>-factors <i>R</i> are based on <i>F</i>, with <i>F</i> set to zero for
negative <i>F</i>^2^. The threshold expression of <i>F</i>^2^ >
\s(<i>F</i>^2^) is used only for calculating <i>R</i>-factors(gt) <i>etc</i>.
and is not relevant to the choice of reflections for refinement.
<i>R</i>-factors based on <i>F</i>^2^ are statistically about twice as large
as those based on <i>F</i>, and <i>R</i>- factors based on ALL data will be
even larger.
;
_reflns_number_total     6294
_reflns_number_gt     5510
_reflns_threshold_expression     I>2sigma(I)
_refine_ls_structure_factor_coef     Fsqd
_refine_ls_matrix_type     full
_refine_ls_R_factor_all     0.0263
_refine_ls_R_factor_gt     0.0208
_refine_ls_wR_factor_gt     0.0494
_refine_ls_wR_factor_ref     0.0516
_refine_ls_goodness_of_fit_ref     1.042
_refine_ls_restrained_S_all     1.042
_refine_ls_number_reflns     6294
_refine_ls_number_parameters     313
_refine_ls_number_restraints     0
_refine_ls_hydrogen_treatment     constr
_refine_ls_weighting_scheme     calc
_refine_ls_weighting_details
         'calc w=1/[\s^2^(Fo^2^)+(0.0226P)^2^+0.9433P] where P=(Fo^2^+2Fc^2^)/3'
_atom_sites_solution_hydrogens     geom
_atom_sites_solution_primary     direct
_atom_sites_solution_secondary     difmap
_refine_ls_shift/su_max     0.002
_refine_ls_shift/su_mean     0.000
_refine_diff_density_max     0.362
_refine_diff_density_min     -0.276
_refine_ls_extinction_method     none
_refine_ls_extinction_coef     ?
loop_
    _atom_type_symbol
    _atom_type_description
    _atom_type_scat_dispersion_real
    _atom_type_scat_dispersion_imag
    _atom_type_scat_source
    'C' 'C' 0.0033 0.0016
                         'International Tables Vol C Tables 4.2.6.8 and 6.1.1.4'
    'H' 'H' 0.0000 0.0000
                         'International Tables Vol C Tables 4.2.6.8 and 6.1.1.4'
    'Cl' 'Cl' 0.1484 0.1585
                         'International Tables Vol C Tables 4.2.6.8 and 6.1.1.4'
    'N' 'N' 0.0061 0.0033
                         'International Tables Vol C Tables 4.2.6.8 and 6.1.1.4'
    'Zn' 'Zn' 0.2839 1.4301
                         'International Tables Vol C Tables 4.2.6.8 and 6.1.1.4'
_computing_data_collection     'APEX2 (Bruker, 2007)'
_computing_cell_refinement     'SAINT (Bruker, 2007)'
_computing_data_reduction     'SAINT (Bruker, 2007)'
_computing_structure_solution     'SHELXS97 (Sheldrick, 2008)'
_computing_structure_refinement     'SHELXL97 (Sheldrick, 2008)'
_computing_molecular_graphics     'X-SEED (Barbour, 2001)'
_computing_publication_material
                        'SHELXL97 (Sheldrick, 2008) and publCIF (Westrip, 2010)'
loop_
    _atom_site_type_symbol
    _atom_site_label
    _atom_site_fract_x
    _atom_site_fract_y
    _atom_site_fract_z
    _atom_site_U_iso_or_equiv
    _atom_site_adp_type
    _atom_site_calc_flag
    _atom_site_refinement_flags
    _atom_site_occupancy
    _atom_site_symmetry_multiplicity
    _atom_site_disorder_assembly
    _atom_site_disorder_group
    Zn Zn1 0.097383(12) 0.523307(18) 0.248455(10) 0.01180(5) Uani d . 1 1 . .
    Cl Cl1 0.22099(3) 0.66993(4) 0.31121(2) 0.01561(8) Uani d . 1 1 . .
    Cl Cl2 0.14396(3) 0.31088(4) 0.23943(2) 0.01519(8) Uani d . 1 1 . .
    N N1 0.03628(9) 0.60104(13) 0.12863(8) 0.0139(3) Uani d . 1 1 . .
    N N2 -0.04898(9) 0.51386(13) 0.19110(8) 0.0141(3) Uani d . 1 1 . .
    N N3 0.08663(9) 0.49253(13) 0.34845(8) 0.0141(3) Uani d . 1 1 . .
    C C1 0.08312(12) 0.65350(16) 0.10080(10) 0.0181(3) Uani d . 1 1 . .
    H H1 0.1487 0.6620 0.1358 0.022 Uiso calc R 1 1 . .
    C C2 0.03935(13) 0.69606(17) 0.02250(10) 0.0225(4) Uani d . 1 1 . .
    H H2 0.0745 0.7317 0.0041 0.027 Uiso calc R 1 1 . .
    C C3 -0.05605(13) 0.68571(18) -0.02813(10) 0.0238(4) Uani d . 1 1 . .
    H H3 -0.0876 0.7140 -0.0820 0.029 Uiso calc R 1 1 . .
    C C4 -0.10510(12) 0.63350(17) 0.00065(10) 0.0202(3) Uani d . 1 1 . .
    H H4 -0.1709 0.6268 -0.0330 0.024 Uiso calc R 1 1 . .
    C C5 -0.05711(11) 0.59111(16) 0.07919(9) 0.0156(3) Uani d . 1 1 . .
    C C6 -0.10354(11) 0.53702(15) 0.11671(10) 0.0153(3) Uani d . 1 1 . .
    C C7 -0.20671(12) 0.51654(19) 0.06620(11) 0.0247(4) Uani d . 1 1 . .
    H H7A -0.2272 0.4868 0.0997 0.037 Uiso calc R 1 1 . .
    H H7B -0.2229 0.4469 0.0259 0.037 Uiso calc R 1 1 . .
    H H7C -0.2375 0.6025 0.0400 0.037 Uiso calc R 1 1 . .
    C C8 -0.08002(11) 0.46662(16) 0.24024(10) 0.0161(3) Uani d . 1 1 . .
    H H8A -0.1292 0.3968 0.2113 0.019 Uiso calc R 1 1 . .
    H H8B -0.1056 0.5436 0.2534 0.019 Uiso calc R 1 1 . .
    C C9 0.00363(11) 0.40623(16) 0.31586(9) 0.0167(3) Uani d . 1 1 . .
    H H9A -0.0107 0.3962 0.3560 0.020 Uiso calc R 1 1 . .
    H H9B 0.0166 0.3145 0.3043 0.020 Uiso calc R 1 1 . .
    C C10 0.16872(11) 0.42164(17) 0.41521(9) 0.0196(3) Uani d . 1 1 . .
    H H10A 0.2242 0.4774 0.4349 0.029 Uiso calc R 1 1 . .
    H H10B 0.1762 0.3336 0.3969 0.029 Uiso calc R 1 1 . .
    H H10C 0.1601 0.4069 0.4581 0.029 Uiso calc R 1 1 . .
    C C11 0.07513(12) 0.62345(17) 0.37716(10) 0.0186(3) Uani d . 1 1 . .
    H H11A 0.0239 0.6745 0.3324 0.028 Uiso calc R 1 1 . .
    H H11B 0.1326 0.6765 0.4015 0.028 Uiso calc R 1 1 . .
    H H11C 0.0613 0.6065 0.4167 0.028 Uiso calc R 1 1 . .
    Zn Zn2 0.381351(12) 0.529056(18) 0.644032(11) 0.01293(5) Uani d . 1 1 . .
    Cl Cl3 0.34646(3) 0.30943(4) 0.59819(2) 0.01758(8) Uani d . 1 1 . .
    Cl Cl4 0.27052(3) 0.69499(4) 0.58273(2) 0.01882(9) Uani d . 1 1 . .
    N N4 0.45804(9) 0.59876(13) 0.59532(8) 0.0145(3) Uani d . 1 1 . .
    N N5 0.52234(9) 0.51339(13) 0.73866(8) 0.0130(3) Uani d . 1 1 . .
    N N6 0.37431(9) 0.51154(13) 0.74869(8) 0.0163(3) Uani d . 1 1 . .
    C C12 0.42130(12) 0.64614(16) 0.52195(10) 0.0182(3) Uani d . 1 1 . .
    H H12 0.3558 0.6565 0.4872 0.022 Uiso calc R 1 1 . .
    C C13 0.47570(12) 0.68075(17) 0.49470(10) 0.0205(4) Uani d . 1 1 . .
    H H13 0.4477 0.7133 0.4420 0.025 Uiso calc R 1 1 . .
    C C14 0.57101(12) 0.66722(16) 0.54521(10) 0.0198(4) Uani d . 1 1 . .
    H H14 0.6095 0.6906 0.5279 0.024 Uiso calc R 1 1 . .
    C C15 0.60962(11) 0.61874(16) 0.62199(10) 0.0161(3) Uani d . 1 1 . .
    H H15 0.6750 0.6085 0.6580 0.019 Uiso calc R 1 1 . .
    C C16 0.55100(11) 0.58562(15) 0.64499(9) 0.0130(3) Uani d . 1 1 . .
    C C17 0.58544(11) 0.53679(15) 0.72681(9) 0.0129(3) Uani d . 1 1 . .
    C C18 0.68712(11) 0.52205(17) 0.78736(10) 0.0181(3) Uani d . 1 1 . .
    H H18A 0.7152 0.6124 0.8059 0.027 Uiso calc R 1 1 . .
    H H18B 0.7153 0.4753 0.7636 0.027 Uiso calc R 1 1 . .
    H H18C 0.6978 0.4688 0.8324 0.027 Uiso calc R 1 1 . .
    C C19 0.54256(11) 0.46863(16) 0.81533(9) 0.0157(3) Uani d . 1 1 . .
    H H19A 0.5678 0.5453 0.8536 0.019 Uiso calc R 1 1 . .
    H H19B 0.5891 0.3943 0.8374 0.019 Uiso calc R 1 1 . .
    C C20 0.45215(11) 0.41849(16) 0.80131(10) 0.0172(3) Uani d . 1 1 . .
    H H20A 0.4377 0.3267 0.7770 0.021 Uiso calc R 1 1 . .
    H H20B 0.4595 0.4110 0.8529 0.021 Uiso calc R 1 1 . .
    C C21 0.38747(13) 0.64417(17) 0.78738(11) 0.0234(4) Uani d . 1 1 . .
    H H21A 0.3349 0.7038 0.7516 0.035 Uiso calc R 1 1 . .
    H H21B 0.4451 0.6861 0.7997 0.035 Uiso calc R 1 1 . .
    H H21C 0.3912 0.6309 0.8367 0.035 Uiso calc R 1 1 . .
    C C22 0.28596(12) 0.4513(2) 0.72779(11) 0.0263(4) Uani d . 1 1 . .
    H H22A 0.2878 0.4376 0.7762 0.039 Uiso calc R 1 1 . .
    H H22B 0.2766 0.3634 0.7015 0.039 Uiso calc R 1 1 . .
    H H22C 0.2346 0.5127 0.6918 0.039 Uiso calc R 1 1 . .
loop_
    _atom_site_aniso_label
    _atom_site_aniso_U_11
    _atom_site_aniso_U_22
    _atom_site_aniso_U_33
    _atom_site_aniso_U_12
    _atom_site_aniso_U_13
    _atom_site_aniso_U_23
    Zn1 0.01005(10) 0.01180(9) 0.01230(9) 0.00035(7) 0.00560(8) 0.00060(7)
    Cl1 0.01217(18) 0.01420(18) 0.01770(19) -0.00150(14) 0.00683(16)
                                                                    -0.00033(14)
    Cl2 0.01386(19) 0.01249(18) 0.01870(19) 0.00000(14) 0.00892(16) -0.00121(14)
    N1 0.0130(7) 0.0136(7) 0.0141(6) 0.0031(5) 0.0071(6) 0.0012(5)
    N2 0.0132(7) 0.0117(6) 0.0175(7) 0.0005(5) 0.0088(6) -0.0004(5)
    N3 0.0128(7) 0.0131(6) 0.0142(7) 0.0005(5) 0.0064(6) 0.0003(5)
    C1 0.0182(9) 0.0167(8) 0.0211(8) 0.0044(7) 0.0122(7) 0.0029(6)
    C2 0.0274(10) 0.0221(9) 0.0227(9) 0.0062(7) 0.0170(8) 0.0067(7)
    C3 0.0294(10) 0.0232(9) 0.0151(8) 0.0067(7) 0.0105(8) 0.0033(7)
    C4 0.0188(9) 0.0201(9) 0.0158(8) 0.0025(7) 0.0062(7) -0.0008(7)
    C5 0.0161(8) 0.0121(8) 0.0153(8) 0.0018(6) 0.0068(7) -0.0023(6)
    C6 0.0137(8) 0.0114(7) 0.0179(8) 0.0003(6) 0.0072(7) -0.0017(6)
    C7 0.0150(9) 0.0282(10) 0.0222(9) -0.0020(7) 0.0055(8) 0.0009(7)
    C8 0.0147(8) 0.0158(8) 0.0198(8) -0.0029(6) 0.0109(7) -0.0009(6)
    C9 0.0182(9) 0.0144(8) 0.0197(8) -0.0015(6) 0.0120(7) 0.0009(6)
    C10 0.0179(9) 0.0203(9) 0.0166(8) 0.0038(7) 0.0074(7) 0.0048(7)
    C11 0.0186(9) 0.0178(8) 0.0189(8) 0.0017(7) 0.0103(7) -0.0035(7)
    Zn2 0.01031(10) 0.01210(9) 0.01425(9) -0.00008(7) 0.00570(8) -0.00033(7)
    Cl3 0.0177(2) 0.01292(18) 0.01780(19) -0.00023(15) 0.00746(17) -0.00134(14)
    Cl4 0.0140(2) 0.01604(19) 0.02074(19) 0.00305(15) 0.00643(17) 0.00000(15)
    N4 0.0132(7) 0.0133(7) 0.0142(7) -0.0006(5) 0.0062(6) -0.0007(5)
    N5 0.0126(7) 0.0121(6) 0.0138(6) 0.0007(5) 0.0071(6) 0.0003(5)
    N6 0.0143(7) 0.0154(7) 0.0205(7) -0.0009(5) 0.0107(6) -0.0018(5)
    C12 0.0157(8) 0.0182(8) 0.0147(8) 0.0000(7) 0.0051(7) 0.0007(6)
    C13 0.0264(10) 0.0181(8) 0.0165(8) -0.0003(7) 0.0118(8) 0.0021(6)
    C14 0.0253(9) 0.0179(8) 0.0221(9) -0.0022(7) 0.0168(8) 0.0005(7)
    C15 0.0144(8) 0.0151(8) 0.0190(8) 0.0005(6) 0.0096(7) -0.0011(6)
    C16 0.0127(8) 0.0102(7) 0.0138(7) 0.0012(6) 0.0062(7) -0.0009(6)
    C17 0.0117(8) 0.0097(7) 0.0142(8) -0.0005(6) 0.0055(7) -0.0021(6)
    C18 0.0124(8) 0.0215(9) 0.0184(8) 0.0004(7) 0.0075(7) 0.0017(7)
    C19 0.0169(8) 0.0165(8) 0.0145(8) 0.0020(6) 0.0093(7) 0.0027(6)
    C20 0.0196(9) 0.0155(8) 0.0177(8) 0.0008(7) 0.0113(7) 0.0017(6)
    C21 0.0255(10) 0.0216(9) 0.0248(9) 0.0036(7) 0.0152(8) -0.0044(7)
    C22 0.0199(10) 0.0327(10) 0.0310(10) -0.0051(8) 0.0173(9) -0.0013(8)
_geom_special_details
;
All e.s.d.'s (except the e.s.d. in the dihedral angle between two l.s. planes)
are estimated using the full covariance matrix. The cell e.s.d.'s are taken
into account individually in the estimation of e.s.d.'s in distances, angles
and torsion angles; correlations between e.s.d.'s in cell parameters are only
used when they are defined by crystal symmetry. An approximate (isotropic)
treatment of cell e.s.d.'s is used for estimating e.s.d.'s involving l.s.
planes.
;
loop_
    _geom_bond_atom_site_label_1
    _geom_bond_atom_site_label_2
    _geom_bond_site_symmetry_2
    _geom_bond_distance
    _geom_bond_publ_flag
    Zn1 N2 . 2.1278(13) ?
    Zn1 N3 . 2.1758(13) ?
    Zn1 N1 . 2.1785(13) ?
    Zn1 Cl2 . 2.2837(4) ?
    Zn1 Cl1 . 2.2893(4) ?
    N1 C1 . 1.337(2) ?
    N1 C5 . 1.351(2) ?
    N2 C6 . 1.275(2) ?
    N2 C8 . 1.4612(19) ?
    N3 C11 . 1.473(2) ?
    N3 C9 . 1.473(2) ?
    N3 C10 . 1.477(2) ?
    C1 C2 . 1.389(2) ?
    C1 H1 . 0.9500 ?
    C2 C3 . 1.380(3) ?
    C2 H2 . 0.9500 ?
    C3 C4 . 1.384(2) ?
    C3 H3 . 0.9500 ?
    C4 C5 . 1.387(2) ?
    C4 H4 . 0.9500 ?
    C5 C6 . 1.495(2) ?
    C6 C7 . 1.499(2) ?
    C7 H7A . 0.9800 ?
    C7 H7B . 0.9800 ?
    C7 H7C . 0.9800 ?
    C8 C9 . 1.521(2) ?
    C8 H8A . 0.9900 ?
    C8 H8B . 0.9900 ?
    C9 H9A . 0.9900 ?
    C9 H9B . 0.9900 ?
    C10 H10A . 0.9800 ?
    C10 H10B . 0.9800 ?
    C10 H10C . 0.9800 ?
    C11 H11A . 0.9800 ?
    C11 H11B . 0.9800 ?
    C11 H11C . 0.9800 ?
    Zn2 N5 . 2.1044(13) ?
    Zn2 N4 . 2.1842(13) ?
    Zn2 N6 . 2.2166(13) ?
    Zn2 Cl4 . 2.2852(4) ?
    Zn2 Cl3 . 2.2910(4) ?
    N4 C12 . 1.335(2) ?
    N4 C16 . 1.348(2) ?
    N5 C17 . 1.2775(19) ?
    N5 C19 . 1.4635(19) ?
    N6 C21 . 1.472(2) ?
    N6 C22 . 1.473(2) ?
    N6 C20 . 1.477(2) ?
    C12 C13 . 1.390(2) ?
    C12 H12 . 0.9500 ?
    C13 C14 . 1.381(2) ?
    C13 H13 . 0.9500 ?
    C14 C15 . 1.393(2) ?
    C14 H14 . 0.9500 ?
    C15 C16 . 1.387(2) ?
    C15 H15 . 0.9500 ?
    C16 C17 . 1.498(2) ?
    C17 C18 . 1.488(2) ?
    C18 H18A . 0.9800 ?
    C18 H18B . 0.9800 ?
    C18 H18C . 0.9800 ?
    C19 C20 . 1.520(2) ?
    C19 H19A . 0.9900 ?
    C19 H19B . 0.9900 ?
    C20 H20A . 0.9900 ?
    C20 H20B . 0.9900 ?
    C21 H21A . 0.9800 ?
    C21 H21B . 0.9800 ?
    C21 H21C . 0.9800 ?
    C22 H22A . 0.9800 ?
    C22 H22B . 0.9800 ?
    C22 H22C . 0.9800 ?
loop_
    _geom_angle_atom_site_label_1
    _geom_angle_atom_site_label_2
    _geom_angle_atom_site_label_3
    _geom_angle_site_symmetry_1
    _geom_angle_site_symmetry_3
    _geom_angle
    _geom_angle_publ_flag
    N2 Zn1 N3 . . 78.06(5) ?
    N2 Zn1 N1 . . 74.15(5) ?
    N3 Zn1 N1 . . 148.73(5) ?
    N2 Zn1 Cl2 . . 106.76(4) ?
    N3 Zn1 Cl2 . . 100.01(4) ?
    N1 Zn1 Cl2 . . 101.48(3) ?
    N2 Zn1 Cl1 . . 142.56(4) ?
    N3 Zn1 Cl1 . . 96.82(4) ?
    N1 Zn1 Cl1 . . 96.55(4) ?
    Cl2 Zn1 Cl1 . . 110.650(15) ?
    C1 N1 C5 . . 118.83(14) ?
    C1 N1 Zn1 . . 125.76(11) ?
    C5 N1 Zn1 . . 115.39(10) ?
    C6 N2 C8 . . 123.84(14) ?
    C6 N2 Zn1 . . 120.07(11) ?
    C8 N2 Zn1 . . 115.79(10) ?
    C11 N3 C9 . . 111.07(12) ?
    C11 N3 C10 . . 108.91(12) ?
    C9 N3 C10 . . 109.76(12) ?
    C11 N3 Zn1 . . 110.89(9) ?
    C9 N3 Zn1 . . 104.09(9) ?
    C10 N3 Zn1 . . 112.07(10) ?
    N1 C1 C2 . . 122.36(16) ?
    N1 C1 H1 . . 118.8 ?
    C2 C1 H1 . . 118.8 ?
    C3 C2 C1 . . 118.86(16) ?
    C3 C2 H2 . . 120.6 ?
    C1 C2 H2 . . 120.6 ?
    C2 C3 C4 . . 119.06(16) ?
    C2 C3 H3 . . 120.5 ?
    C4 C3 H3 . . 120.5 ?
    C3 C4 C5 . . 119.25(16) ?
    C3 C4 H4 . . 120.4 ?
    C5 C4 H4 . . 120.4 ?
    N1 C5 C4 . . 121.63(15) ?
    N1 C5 C6 . . 114.84(13) ?
    C4 C5 C6 . . 123.48(15) ?
    N2 C6 C5 . . 114.69(14) ?
    N2 C6 C7 . . 126.21(15) ?
    C5 C6 C7 . . 119.10(14) ?
    C6 C7 H7A . . 109.5 ?
    C6 C7 H7B . . 109.5 ?
    H7A C7 H7B . . 109.5 ?
    C6 C7 H7C . . 109.5 ?
    H7A C7 H7C . . 109.5 ?
    H7B C7 H7C . . 109.5 ?
    N2 C8 C9 . . 107.67(12) ?
    N2 C8 H8A . . 110.2 ?
    C9 C8 H8A . . 110.2 ?
    N2 C8 H8B . . 110.2 ?
    C9 C8 H8B . . 110.2 ?
    H8A C8 H8B . . 108.5 ?
    N3 C9 C8 . . 111.57(13) ?
    N3 C9 H9A . . 109.3 ?
    C8 C9 H9A . . 109.3 ?
    N3 C9 H9B . . 109.3 ?
    C8 C9 H9B . . 109.3 ?
    H9A C9 H9B . . 108.0 ?
    N3 C10 H10A . . 109.5 ?
    N3 C10 H10B . . 109.5 ?
    H10A C10 H10B . . 109.5 ?
    N3 C10 H10C . . 109.5 ?
    H10A C10 H10C . . 109.5 ?
    H10B C10 H10C . . 109.5 ?
    N3 C11 H11A . . 109.5 ?
    N3 C11 H11B . . 109.5 ?
    H11A C11 H11B . . 109.5 ?
    N3 C11 H11C . . 109.5 ?
    H11A C11 H11C . . 109.5 ?
    H11B C11 H11C . . 109.5 ?
    N5 Zn2 N4 . . 74.89(5) ?
    N5 Zn2 N6 . . 77.63(5) ?
    N4 Zn2 N6 . . 148.01(5) ?
    N5 Zn2 Cl4 . . 137.94(4) ?
    N4 Zn2 Cl4 . . 94.36(4) ?
    N6 Zn2 Cl4 . . 95.15(4) ?
    N5 Zn2 Cl3 . . 102.01(4) ?
    N4 Zn2 Cl3 . . 101.45(4) ?
    N6 Zn2 Cl3 . . 99.99(4) ?
    Cl4 Zn2 Cl3 . . 120.032(16) ?
    C12 N4 C16 . . 119.00(13) ?
    C12 N4 Zn2 . . 126.29(11) ?
    C16 N4 Zn2 . . 114.65(10) ?
    C17 N5 C19 . . 123.13(14) ?
    C17 N5 Zn2 . . 120.03(11) ?
    C19 N5 Zn2 . . 116.78(10) ?
    C21 N6 C22 . . 109.24(13) ?
    C21 N6 C20 . . 110.95(13) ?
    C22 N6 C20 . . 110.13(13) ?
    C21 N6 Zn2 . . 111.83(10) ?
    C22 N6 Zn2 . . 112.01(11) ?
    C20 N6 Zn2 . . 102.55(9) ?
    N4 C12 C13 . . 122.15(16) ?
    N4 C12 H12 . . 118.9 ?
    C13 C12 H12 . . 118.9 ?
    C14 C13 C12 . . 119.16(15) ?
    C14 C13 H13 . . 120.4 ?
    C12 C13 H13 . . 120.4 ?
    C13 C14 C15 . . 118.84(15) ?
    C13 C14 H14 . . 120.6 ?
    C15 C14 H14 . . 120.6 ?
    C16 C15 C14 . . 118.83(15) ?
    C16 C15 H15 . . 120.6 ?
    C14 C15 H15 . . 120.6 ?
    N4 C16 C15 . . 122.01(14) ?
    N4 C16 C17 . . 114.84(13) ?
    C15 C16 C17 . . 123.13(14) ?
    N5 C17 C18 . . 125.30(14) ?
    N5 C17 C16 . . 115.18(14) ?
    C18 C17 C16 . . 119.51(13) ?
    C17 C18 H18A . . 109.5 ?
    C17 C18 H18B . . 109.5 ?
    H18A C18 H18B . . 109.5 ?
    C17 C18 H18C . . 109.5 ?
    H18A C18 H18C . . 109.5 ?
    H18B C18 H18C . . 109.5 ?
    N5 C19 C20 . . 107.57(13) ?
    N5 C19 H19A . . 110.2 ?
    C20 C19 H19A . . 110.2 ?
    N5 C19 H19B . . 110.2 ?
    C20 C19 H19B . . 110.2 ?
    H19A C19 H19B . . 108.5 ?
    N6 C20 C19 . . 111.55(13) ?
    N6 C20 H20A . . 109.3 ?
    C19 C20 H20A . . 109.3 ?
    N6 C20 H20B . . 109.3 ?
    C19 C20 H20B . . 109.3 ?
    H20A C20 H20B . . 108.0 ?
    N6 C21 H21A . . 109.5 ?
    N6 C21 H21B . . 109.5 ?
    H21A C21 H21B . . 109.5 ?
    N6 C21 H21C . . 109.5 ?
    H21A C21 H21C . . 109.5 ?
    H21B C21 H21C . . 109.5 ?
    N6 C22 H22A . . 109.5 ?
    N6 C22 H22B . . 109.5 ?
    H22A C22 H22B . . 109.5 ?
    N6 C22 H22C . . 109.5 ?
    H22A C22 H22C . . 109.5 ?
    H22B C22 H22C . . 109.5 ?
loop_
    _geom_hbond_atom_site_label_D
    _geom_hbond_atom_site_label_H
    _geom_hbond_atom_site_label_A
    _geom_hbond_site_symmetry_A
    _geom_hbond_distance_DH
    _geom_hbond_distance_HA
    _geom_hbond_distance_DA
    _geom_hbond_angle_DHA
    C3 H3 Cl2 3_565 0.95 2.79 3.6690(17) 155
    C8 H8A Cl1 2_545 0.99 2.63 3.5668(16) 158
    C8 H8B Cl2 2 0.99 2.73 3.6564(16) 156
    C11 H11A Cl2 2 0.98 2.77 3.6573(17) 151
    C15 H15 Cl2 3_666 0.95 2.74 3.6347(17) 157
    C18 H18B Cl1 3_666 0.98 2.75 3.7227(17) 175
    C19 H19B Cl4 2_646 0.99 2.82 3.8089(16) 174
loop_
    _iucr_refine_instructions_details
    TITL
    sad
    CELL
    0.71073
    17.4849
    9.8161
    20.4264
    90.000
    124.578
    90.000
    ZERR
    8
    0.0008
    0.0004
    0.0007
    0.000
    0.003
    0.000
    LATT
    1
    SYMM
    -X,
    0.5+Y,
    0.5-Z
    SFAC
    C
    H
    Cl
    N
    Zn
    UNIT
    88
    136
    16
    24
    8
    OMIT
    -9
    0
    4
    OMIT
    -12
    2
    14
    OMIT
    -2
    9
    12
    OMIT
    13
    7
    3
    OMIT
    -9
    0
    10
    OMIT
    -1
    9
    10
    OMIT
    -2
    54
    L.S.
    10
    ACTA
    BOND
    $h
    htab
    c3
    cl2_$1
    htab
    c8
    cl1_$2
    htab
    c8
    cl2_$3
    htab
    c11
    cl2_$3
    htab
    c15
    cl2_$4
    htab
    c18
    cl1_$4
    htab
    c19
    cl4_$5
    eqiv
    $1
    -x,1-y,-z
    eqiv
    $2
    -x,-1/2+y,1/2-z
    eqiv
    $3
    -x,1/2+y,1/2-z
    eqiv
    $4
    1-x,1-y,1-z
    eqiv
    $5
    1-x,-1/2+y,3/2-z
    SIZE
    0.15
    0.23
    0.27
    TEMP
    -173
    WGHT
    0.022600
    0.943300
    FVAR
    0.08666
    MOLE
    1
    ZN1
    5
    0.097383
    0.523307
    0.248455
    11.00000
    0.01005
    0.01180
    =
    0.01230
    0.00060
    0.00560
    0.00035
    CL1
    3
    0.220990
    0.669926
    0.311214
    11.00000
    0.01217
    0.01420
    =
    0.01770
    -0.00033
    0.00683
    -0.00150
    CL2
    3
    0.143956
    0.310883
    0.239427
    11.00000
    0.01386
    0.01249
    =
    0.01870
    -0.00121
    0.00892
    0.00000
    N1
    4
    0.036278
    0.601042
    0.128633
    11.00000
    0.01300
    0.01361
    =
    0.01405
    0.00125
    0.00713
    0.00312
    N2
    4
    -0.048980
    0.513865
    0.191102
    11.00000
    0.01321
    0.01171
    =
    0.01753
    -0.00044
    0.00880
    0.00047
    N3
    4
    0.086631
    0.492527
    0.348448
    11.00000
    0.01276
    0.01314
    =
    0.01421
    0.00032
    0.00641
    0.00046
    C1
    1
    0.083120
    0.653498
    0.100800
    11.00000
    0.01824
    0.01671
    =
    0.02106
    0.00294
    0.01225
    0.00437
    AFIX
    43
    H1
    2
    0.148701
    0.661962
    0.135843
    11.00000
    -1.20000
    AFIX
    0
    C2
    1
    0.039348
    0.696056
    0.022499
    11.00000
    0.02739
    0.02210
    =
    0.02270
    0.00671
    0.01700
    0.00621
    AFIX
    43
    H2
    2
    0.074480
    0.731676
    0.004113
    11.00000
    -1.20000
    AFIX
    0
    C3
    1
    -0.056054
    0.685711
    -0.028132
    11.00000
    0.02940
    0.02324
    =
    0.01507
    0.00335
    0.01046
    0.00670
    AFIX
    43
    H3
    2
    -0.087622
    0.714017
    -0.081978
    11.00000
    -1.20000
    AFIX
    0
    C4
    1
    -0.105097
    0.633503
    0.000655
    11.00000
    0.01881
    0.02011
    =
    0.01580
    -0.00077
    0.00623
    0.00245
    AFIX
    43
    H4
    2
    -0.170883
    0.626793
    -0.033010
    11.00000
    -1.20000
    AFIX
    0
    C5
    1
    -0.057114
    0.591110
    0.079187
    11.00000
    0.01612
    0.01210
    =
    0.01526
    -0.00225
    0.00684
    0.00185
    C6
    1
    -0.103535
    0.537015
    0.116714
    11.00000
    0.01369
    0.01140
    =
    0.01789
    -0.00173
    0.00715
    0.00032
    C7
    1
    -0.206713
    0.516544
    0.066200
    11.00000
    0.01501
    0.02824
    =
    0.02224
    0.00094
    0.00546
    -0.00201
    AFIX
    137
    H7A
    2
    -0.227202
    0.486839
    0.099715
    11.00000
    -1.50000
    H7B
    2
    -0.222944
    0.446940
    0.025879
    11.00000
    -1.50000
    H7C
    2
    -0.237451
    0.602471
    0.039980
    11.00000
    -1.50000
    AFIX
    0
    C8
    1
    -0.080016
    0.466624
    0.240238
    11.00000
    0.01467
    0.01583
    =
    0.01976
    -0.00086
    0.01085
    -0.00287
    AFIX
    23
    H8A
    2
    -0.129154
    0.396847
    0.211337
    11.00000
    -1.20000
    H8B
    2
    -0.105634
    0.543642
    0.253350
    11.00000
    -1.20000
    AFIX
    0
    C9
    1
    0.003632
    0.406228
    0.315863
    11.00000
    0.01818
    0.01436
    =
    0.01973
    0.00091
    0.01201
    -0.00150
    AFIX
    23
    H9A
    2
    -0.010720
    0.396228
    0.356046
    11.00000
    -1.20000
    H9B
    2
    0.016605
    0.314450
    0.304271
    11.00000
    -1.20000
    AFIX
    0
    C10
    1
    0.168720
    0.421642
    0.415213
    11.00000
    0.01789
    0.02031
    =
    0.01664
    0.00479
    0.00736
    0.00384
    AFIX
    137
    H10A
    2
    0.224245
    0.477397
    0.434944
    11.00000
    -1.50000
    H10B
    2
    0.176232
    0.333592
    0.396877
    11.00000
    -1.50000
    H10C
    2
    0.160137
    0.406912
    0.458109
    11.00000
    -1.50000
    AFIX
    0
    C11
    1
    0.075132
    0.623454
    0.377161
    11.00000
    0.01857
    0.01780
    =
    0.01890
    -0.00355
    0.01032
    0.00166
    AFIX
    137
    H11A
    2
    0.023859
    0.674460
    0.332375
    11.00000
    -1.50000
    H11B
    2
    0.132578
    0.676500
    0.401498
    11.00000
    -1.50000
    H11C
    2
    0.061310
    0.606503
    0.416712
    11.00000
    -1.50000
    AFIX
    0
    MOLE
    2
    ZN2
    5
    0.381351
    0.529056
    0.644032
    11.00000
    0.01031
    0.01210
    =
    0.01425
    -0.00033
    0.00570
    -0.00008
    CL3
    3
    0.346456
    0.309426
    0.598192
    11.00000
    0.01766
    0.01292
    =
    0.01780
    -0.00134
    0.00746
    -0.00023
    CL4
    3
    0.270518
    0.694990
    0.582732
    11.00000
    0.01397
    0.01604
    =
    0.02074
    0.00000
    0.00643
    0.00305
    N4
    4
    0.458043
    0.598765
    0.595322
    11.00000
    0.01321
    0.01334
    =
    0.01419
    -0.00068
    0.00617
    -0.00059
    N5
    4
    0.522338
    0.513393
    0.738660
    11.00000
    0.01264
    0.01211
    =
    0.01376
    0.00025
    0.00713
    0.00067
    N6
    4
    0.374307
    0.511540
    0.748685
    11.00000
    0.01427
    0.01544
    =
    0.02048
    -0.00181
    0.01070
    -0.00090
    C12
    1
    0.421300
    0.646136
    0.521945
    11.00000
    0.01574
    0.01819
    =
    0.01468
    0.00068
    0.00505
    -0.00005
    AFIX
    43
    H12
    2
    0.355821
    0.656515
    0.487225
    11.00000
    -1.20000
    AFIX
    0
    C13
    1
    0.475702
    0.680754
    0.494703
    11.00000
    0.02641
    0.01806
    =
    0.01647
    0.00208
    0.01176
    -0.00025
    AFIX
    43
    H13
    2
    0.447694
    0.713322
    0.442001
    11.00000
    -1.20000
    AFIX
    0
    C14
    1
    0.571006
    0.667219
    0.545208
    11.00000
    0.02526
    0.01788
    =
    0.02207
    0.00054
    0.01681
    -0.00220
    AFIX
    43
    H14
    2
    0.609545
    0.690563
    0.527883
    11.00000
    -1.20000
    AFIX
    0
    C15
    1
    0.609624
    0.618745
    0.621985
    11.00000
    0.01440
    0.01511
    =
    0.01900
    -0.00112
    0.00959
    0.00051
    AFIX
    43
    H15
    2
    0.674970
    0.608548
    0.657968
    11.00000
    -1.20000
    AFIX
    0
    C16
    1
    0.550999
    0.585622
    0.644985
    11.00000
    0.01274
    0.01020
    =
    0.01384
    -0.00095
    0.00623
    0.00118
    C17
    1
    0.585445
    0.536787
    0.726811
    11.00000
    0.01172
    0.00974
    =
    0.01416
    -0.00211
    0.00552
    -0.00050
    C18
    1
    0.687121
    0.522048
    0.787361
    11.00000
    0.01237
    0.02152
    =
    0.01836
    0.00170
    0.00746
    0.00041
    AFIX
    137
    H18A
    2
    0.715200
    0.612418
    0.805918
    11.00000
    -1.50000
    H18B
    2
    0.715311
    0.475266
    0.763616
    11.00000
    -1.50000
    H18C
    2
    0.697798
    0.468755
    0.832413
    11.00000
    -1.50000
    AFIX
    0
    C19
    1
    0.542565
    0.468629
    0.815326
    11.00000
    0.01689
    0.01652
    =
    0.01448
    0.00265
    0.00930
    0.00198
    AFIX
    23
    H19A
    2
    0.567837
    0.545264
    0.853594
    11.00000
    -1.20000
    H19B
    2
    0.589074
    0.394348
    0.837378
    11.00000
    -1.20000
    AFIX
    0
    C20
    1
    0.452149
    0.418494
    0.801311
    11.00000
    0.01956
    0.01551
    =
    0.01771
    0.00167
    0.01134
    0.00084
    AFIX
    23
    H20A
    2
    0.437736
    0.326688
    0.777005
    11.00000
    -1.20000
    H20B
    2
    0.459534
    0.410956
    0.852948
    11.00000
    -1.20000
    AFIX
    0
    C21
    1
    0.387470
    0.644173
    0.787379
    11.00000
    0.02547
    0.02160
    =
    0.02484
    -0.00444
    0.01525
    0.00362
    AFIX
    137
    H21A
    2
    0.334871
    0.703843
    0.751564
    11.00000
    -1.50000
    H21B
    2
    0.445100
    0.686060
    0.799664
    11.00000
    -1.50000
    H21C
    2
    0.391203
    0.630930
    0.836673
    11.00000
    -1.50000
    AFIX
    0
    C22
    1
    0.285959
    0.451263
    0.727790
    11.00000
    0.01994
    0.03270
    =
    0.03101
    -0.00132
    0.01730
    -0.00506
    AFIX
    137
    H22A
    2
    0.287845
    0.437629
    0.776216
    11.00000
    -1.50000
    H22B
    2
    0.276617
    0.363379
    0.701462
    11.00000
    -1.50000
    H22C
    2
    0.234640
    0.512682
    0.691793
    11.00000
    -1.50000
    HKLF
    4
    1
    1.0000
    0.0000
    0.0000
    0.0000
    -1.0000
    0.0000
    -1.0000
    0.0000
    -1.0000
    REM
    sad
    REM
    R1
    =
    0.0208
    for
    5510
    Fo
    >
    4sig(Fo)
    and
    0.0263
    for
    all
    6294
    data
    REM
    313
    parameters
    refined
    using
    0
    restraints
    END
    WGHT
    0.0225
    0.9429
    REM
    Highest
    difference
    peak
    0.362,
    deepest
    hole
    -0.276,
    1-sigma
    level
    0.058
    Q1
    1
    -0.0795
    0.6124
    0.0431
    11.00000
    0.05
    0.36
    Q2
    1
    0.5790
    0.5816
    0.6304
    11.00000
    0.05
    0.34
    Q3
    1
    -0.0108
    0.6121
    0.1040
    11.00000
    0.05
    0.32
    Q4
    1
    -0.0854
    0.5695
    0.0898
    11.00000
    0.05
    0.32
    Q5
    1
    0.5903
    0.4616
    0.8546
    11.00000
    0.05
    0.30
    Q6
    1
    0.5624
    0.5493
    0.6808
    11.00000
    0.05
    0.30
    Q7
    1
    0.3316
    0.4835
    0.7390
    11.00000
    0.05
    0.30
    Q8
    1
    0.6310
    0.5374
    0.7544
    11.00000
    0.05
    0.30
    Q9
    1
    -0.0002
    0.5262
    0.2015
    11.00000
    0.05
    0.29
    Q10
    1
    0.5099
    0.6039
    0.6199
    11.00000
    0.05
    0.29
    Q11
    1
    0.5563
    0.5010
    0.7367
    11.00000
    0.05
    0.28
    Q12
    1
    0.0498
    0.6324
    0.1074
    11.00000
    0.05
    0.28
    Q13
    1
    0.1219
    0.4707
    0.3752
    11.00000
    0.05
    0.28
    Q14
    1
    0.4114
    0.4678
    0.7776
    11.00000
    0.05
    0.28
    Q15
    1
    -0.1541
    0.5383
    0.0934
    11.00000
    0.05
    0.27
    Q16
    1
    0.0480
    0.4520
    0.3353
    11.00000
    0.05
    0.27
    Q17
    1
    0.4427
    0.6055
    0.5547
    11.00000
    0.05
    0.27
    Q18
    1
    0.5330
    0.4875
    0.7754
    11.00000
    0.05
    0.26
    Q19
    1
    0.0878
    0.5621
    0.3621
    11.00000
    0.05
    0.26
    Q20
    1
    0.4506
    0.6287
    0.5073
    11.00000
    0.05
    0.26
data_global
_journal_date_recd_electronic     2011-06-26
_journal_date_accepted     2011-06-29
_journal_name_full     'Acta Crystallographica, Section E'
_journal_year     2011
_journal_volume     67
_journal_issue      8
_journal_page_first     m1027
_journal_page_last     m1027
_journal_paper_category     QM
_journal_coeditor_code     OM2444
_publ_contact_author_name     'Hamid Khaledi'
_publ_contact_author_address
;
Department of Chemistry, University of Malaya, 50603 Kuala Lumpur, Malaysia
;
_publ_contact_author_email     'khaledi@siswa.um.edu.my'
_publ_contact_author_fax     '603-79674193'
_publ_contact_author_phone     '603-79674246'
_publ_section_title
;\
Dichlorido{<i>N</i>,<i>N</i>-dimethyl-<i>N</i>'-[1-(2-pyridyl)ethylidene]\
ethane-1,2-diamine-\k^3^<i>N</i>,<i>N</i>',<i>N</i>''}zinc
;
loop_
    _publ_author_name
    _publ_author_footnote
    _publ_author_address
    'Suleiman Gwaram, Nura' .
;
Department of Chemistry, University of Malaya, 50603 Kuala Lumpur, Malaysia
;
    'Khaledi, Hamid' .
;
Department of Chemistry, University of Malaya, 50603 Kuala Lumpur, Malaysia
;
    'Mohd Ali, Hapipah' .
;
Department of Chemistry, University of Malaya, 50603 Kuala Lumpur, Malaysia
;
