# Supplementary material for: Dichlorido{N,N-dimethyl-N′-[1-(2-pyrid­yl)ethyl­idene]ethane-1,2-diamine-κ3 N,N′,N′′}zinc
Source: Acta Crystallogr Sect E Struct Rep Online. 2011 Jul 6;67(Pt 8):m1027. doi: 10.1107/S1600536811025669 (PMC3212119; doi:10.1107/S1600536811025669)
Supplement: Supplementary file 2 [file e-67-m1027-Isup2.hkl]

# 
# h,k,l, Fc-squared, Fo-squared, sigma(Fo-squared) and status flag 
# 
data_I
_shelx_title ' sad' 
_shelx_refln_list_code          4 
_shelx_F_calc_maximum      369.26 
_exptl_crystal_F_000      1344.00 
_reflns_d_resolution_high  0.7828 
 
loop_ 
 _symmetry_equiv_pos_as_xyz 
 'x, y, z' 
 '-x, y+1/2, -z+1/2' 
 '-x, -y, -z' 
 'x, -y-1/2, z-1/2' 
 
_cell_length_a    17.4849 
_cell_length_b     9.8161 
_cell_length_c    20.4264 
_cell_angle_alpha  90.000 
_cell_angle_beta  124.578 
_cell_angle_gamma  90.000 
 
_shelx_F_squared_multiplier     1.000 
 
loop_ 
 _refln_index_h 
 _refln_index_k 
 _refln_index_l 
 _refln_F_squared_calc 
 _refln_F_squared_meas 
 _refln_F_squared_sigma 
 _refln_observed_status 
   2   0   0    24835.61    23902.17    486.01 o 
   3   0   0     1879.28     1908.07     53.26 o 
   4   0   0    39074.27    38852.52    792.26 o 
   5   0   0     1785.85     1781.58     58.59 o 
   6   0   0    34579.52    36740.71    761.63 o 
   7   0   0    10122.38    10415.17    245.00 o 
   8   0   0     4649.61     3977.26    118.51 o 
   9   0   0       65.59       62.58     23.97 o 
  10   0   0     1426.61     1295.57     69.24 o 
  11   0   0     9117.43     9122.27    241.01 o 
  12   0   0     2685.65     2702.99    110.52 o 
  13   0   0     4172.83     4561.80    157.12 o 
  14   0   0      218.47      213.04     49.27 o 
  15   0   0      648.60      756.31     77.23 o 
  16   0   0     4956.55     4668.32    177.09 o 
  17   0   0     6695.44     6260.82    217.04 o 
  18   0   0     1806.37     1846.54     81.11 o 
   1   1   0      564.86      576.39     11.34 o 
   2   1   0       36.23       30.34      3.61 o 
   3   1   0     4739.08     5355.68     58.38 o 
   4   1   0       93.72       96.73      5.29 o 
   5   1   0    26685.62    27214.31    274.91 o 
   6   1   0     2024.99     2075.32     27.83 o 
   7   1   0     4532.33     4064.24     60.47 o 
   8   1   0      232.61      242.54     28.63 o 
   9   1   0      579.28      532.93     32.39 o 
  10   1   0     1469.34     1430.96     50.82 o 
  11   1   0     4404.33     4356.67    103.86 o 
  12   1   0       12.96       45.33     42.61 o 
  13   1   0      163.16      142.26     28.71 o 
  14   1   0      314.90      326.31     38.12 o 
  15   1   0        3.70       12.02     21.72 o 
  16   1   0       96.73       80.96     25.83 o 
  17   1   0      323.60      349.63     36.38 o 
  18   1   0      918.16      989.88     66.72 o 
   0   2   0    70400.77    68693.80    796.36 o 
   1   2   0       12.48       16.66      3.68 o 
   2   2   0    22602.15    23611.65    214.26 o 
   3   2   0      329.20      327.32      9.86 o 
   4   2   0    22414.75    22531.87    207.38 o 
   5   2   0     1310.18     1404.70     21.27 o 
   6   2   0    15882.66    16759.85    159.06 o 
   7   2   0     9226.36     9489.34     96.03 o 
   8   2   0      827.95      791.59     16.65 o 
   9   2   0      116.72      130.41     13.84 o 
  10   2   0    21610.45    21312.72    278.71 o 
  11   2   0    10025.99     9922.77    167.22 o 
  12   2   0     1217.72     1217.18     44.33 o 
  13   2   0     6273.80     6340.28    151.37 o 
  14   2   0    10192.65     9879.37    195.32 o 
  15   2   0     5316.62     5608.33    136.93 o 
  16   2   0      548.46      497.40     46.27 o 
  17   2   0     1867.09     1915.18     66.74 o 
  18   2   0      114.36       98.88     31.22 o 
   1   3   0      107.84       82.44      6.25 o 
   2   3   0       28.09       26.56      5.67 o 
   3   3   0    13941.29    13985.67    132.75 o 
   4   3   0     1015.72     1053.86     18.27 o 
   5   3   0     5364.20     5407.20     67.23 o 
   6   3   0     3848.86     4105.54     48.73 o 
   7   3   0     3336.19     3258.82     42.06 o 
   8   3   0     1953.03     1960.65     33.09 o 
   9   3   0      450.57      506.11     16.23 o 
  10   3   0      296.82      323.64     17.72 o 
  11   3   0      372.72      425.21     29.15 o 
  12   3   0      118.89      130.72     22.39 o 
  13   3   0       73.88      104.03     22.43 o 
  14   3   0     1726.83     1738.02     72.90 o 
  15   3   0        3.04      -13.97     22.30 o 
  16   3   0      244.06      220.76     31.14 o 
  17   3   0       60.27       17.16     25.75 o 
   0   4   0    13410.98    12998.40    161.42 o 
   1   4   0       32.07       26.64      6.12 o 
   2   4   0       41.13       30.33      9.12 o 
   3   4   0     1007.97      995.23     22.41 o 
   4   4   0    13357.24    13489.36    131.57 o 
   5   4   0     5303.43     5454.27     61.39 o 
   6   4   0     2870.52     2829.99     42.79 o 
   7   4   0     5307.72     5600.60     71.42 o 
   8   4   0     3847.36     3917.50     50.87 o 
   9   4   0      546.42      542.66     30.95 o 
  10   4   0     5594.60     5606.15     80.91 o 
  11   4   0     4367.69     4303.98     83.52 o 
  12   4   0      241.42      235.50     25.68 o 
  13   4   0      195.68      239.40     27.84 o 
  14   4   0     1787.94     1854.61     59.30 o 
  15   4   0     1299.49     1230.33     65.91 o 
  16   4   0       72.69       88.14     73.90 o 
  17   4   0     2206.76     2021.20     87.56 o 
   1   5   0      432.45      342.17     19.31 o 
   2   5   0      407.59      420.12     18.45 o 
   3   5   0    13310.51    12937.95    145.68 o 
   4   5   0     1718.52     1684.54     33.01 o 
   5   5   0     8184.01     8300.72     88.41 o 
   6   5   0      213.05      259.22     12.92 o 
   7   5   0     6729.63     6700.95     76.88 o 
   8   5   0      179.51      198.49     19.18 o 
   9   5   0      435.14      417.40     19.60 o 
  10   5   0     3230.80     3208.60     56.40 o 
  11   5   0     1144.56     1236.32    107.85 o 
  12   5   0      733.03      655.90     48.93 o 
  13   5   0      401.24      490.23     62.58 o 
  14   5   0     1990.58     2028.34     80.96 o 
  15   5   0     1587.81     1527.30     74.31 o 
  16   5   0      426.62      398.34    144.47 o 
   0   6   0    51769.63    52952.70    624.35 o 
   1   6   0      160.84      167.08     11.39 o 
   2   6   0     1245.98     1149.11     27.73 o 
   3   6   0        0.17        1.83      4.74 o 
   4   6   0     8415.29     8457.46    105.08 o 
   5   6   0      585.13      599.17     23.69 o 
   6   6   0     4665.67     4642.70     69.15 o 
   7   6   0     6802.91     6813.10     92.25 o 
   8   6   0     3401.34     3454.31     58.58 o 
   9   6   0      160.63      196.71     18.14 o 
  10   6   0     1700.07     1680.91     48.95 o 
  11   6   0       21.05       -0.10     25.96 o 
  12   6   0        2.51       20.94     25.96 o 
  13   6   0      145.33      103.00     33.95 o 
  14   6   0      329.49      313.98     41.83 o 
  15   6   0      426.51      325.42     46.60 o 
  16   6   0     2006.17     1975.20    211.05 o 
   1   7   0     5362.29     5218.62     64.70 o 
   2   7   0      205.19      200.93     15.45 o 
   3   7   0     1520.03     1502.42     34.53 o 
   4   7   0        2.99        3.04     11.05 o 
   5   7   0     1438.16     1522.11     37.06 o 
   6   7   0     2157.88     2247.36     46.56 o 
   7   7   0    16325.92    16497.17    192.73 o 
   8   7   0     1989.11     2073.89     45.88 o 
   9   7   0      455.99      482.30     26.07 o 
  10   7   0     5664.35     5698.94    103.86 o 
  11   7   0     7890.93     7576.98    165.19 o 
  12   7   0      190.48      181.52     36.68 o 
  13   7   0      587.70      563.70     53.19 o 
  14   7   0     5557.82     5565.77    209.05 o 
  15   7   0     1491.56     1366.67     75.30 o 
   0   8   0     2115.09     2213.14     66.85 o 
   1   8   0      321.43      313.15     25.06 o 
   2   8   0     4311.62     4372.39    130.17 o 
   3   8   0       61.96       89.28     18.69 o 
   4   8   0     1188.51     1195.01     51.32 o 
   5   8   0       77.54       87.63     16.02 o 
   6   8   0     2353.15     2362.13     49.97 o 
   7   8   0     1757.89     1730.52     42.99 o 
   8   8   0       76.72       75.29     17.21 o 
   9   8   0        8.53       16.62     16.29 o 
  10   8   0     6162.88     6231.62    113.54 o 
  11   8   0      427.96      467.64     63.25 o 
  12   8   0       11.86       -9.43     28.71 o 
  13   8   0      689.51      673.80     58.35 o 
  14   8   0     2714.51     2769.58    187.74 o 
   1   9   0     5793.00     5607.94    100.69 o 
   2   9   0       40.37       47.45     18.85 o 
   3   9   0    20551.18    20113.91    283.70 o 
   4   9   0       72.77      100.78     26.53 o 
   5   9   0     6973.51     7086.68    120.77 o 
   6   9   0     1059.07     1049.57     42.89 o 
   7   9   0     2928.51     2940.80    129.18 o 
   8   9   0     2028.17     2020.61     52.47 o 
   9   9   0       91.83       96.36     20.37 o 
  10   9   0     1371.38     1454.08     53.71 o 
  11   9   0       51.69       77.88     48.60 o 
  12   9   0       25.13       45.99     36.68 o 
   0  10   0     4843.79     4643.02    161.11 o 
   1  10   0      493.70      488.15     34.06 o 
   2  10   0       21.20       25.54     20.18 o 
   3  10   0      155.69      123.16     23.81 o 
   4  10   0      256.55      286.31     30.12 o 
   5  10   0      831.14      825.72     43.28 o 
   6  10   0     1214.93     1286.82     49.39 o 
   7  10   0      116.56      137.04     25.84 o 
   8  10   0       25.25       29.52     22.30 o 
   9  10   0       91.32       73.51     24.85 o 
  10  10   0     3051.32     3061.87     98.20 o 
  11  10   0      178.27      197.07     66.58 o 
   1  11   0      630.26      647.96     40.97 o 
   2  11   0       48.22       75.17     23.52 o 
   3  11   0     3399.99     3454.95    136.92 o 
   4  11   0      635.24      666.67     42.27 o 
   5  11   0      198.23      182.76     27.14 o 
   6  11   0      142.68      191.90     39.82 o 
   7  11   0     2840.23     3048.09     84.37 o 
   8  11   0       12.83       14.30     24.69 o 
   0  12   0      168.51      178.42     49.27 o 
   1  12   0       85.55      146.91     35.74 o 
   2  12   0       20.87       23.61     24.64 o 
   3  12   0     1037.81      958.10     51.18 o 
   4  12   0     2306.07     2014.11     68.62 o 
   5  12   0      247.06      160.14     39.00 o 
 -18   1   1     1342.33     1323.84     59.15 o 
 -17   1   1       51.65       20.88     25.48 o 
 -16   1   1     1745.96     1789.29     60.98 o 
 -15   1   1     4618.41     4531.37     95.57 o 
 -14   1   1      361.76      418.96     32.38 o 
 -13   1   1     2348.50     2342.44    132.49 o 
 -12   1   1     1530.32     1587.74     59.29 o 
 -11   1   1     3792.79     3679.48    110.52 o 
 -10   1   1     4944.42     5053.28     74.63 o 
  -9   1   1     2397.74     2598.60     34.74 o 
  -8   1   1    27618.79    27181.95    325.60 o 
  -7   1   1       87.53       57.20      8.84 o 
  -6   1   1    21844.32    22521.46    229.93 o 
  -5   1   1       84.51       97.59     11.45 o 
  -4   1   1     5855.15     5720.72     57.02 o 
  -3   1   1      296.84      337.87      8.37 o 
  -2   1   1    58951.11    57763.57    580.17 o 
  -1   1   1    35831.99    34584.18    346.73 o 
   0   1   1    11446.84    11505.80    118.30 o 
   1   1   1    20194.23    20044.26    229.83 o 
   2   1   1    43045.61    43114.30    428.97 o 
   3   1   1     6338.02     6129.97     66.26 o 
   4   1   1     2047.10     2180.89     27.91 o 
   5   1   1    15222.65    15483.86    159.89 o 
   6   1   1    20527.24    20757.39    250.18 o 
   7   1   1       99.57      200.03     12.62 o 
   8   1   1     1873.06     1789.52     51.76 o 
   9   1   1    14135.89    13726.07    229.25 o 
  10   1   1     5734.58     5815.79    120.02 o 
  11   1   1      398.55      365.91     32.91 o 
  12   1   1      728.68      779.74     64.58 o 
  13   1   1    13934.32    13279.46    241.01 o 
  14   1   1      432.09      386.47     40.49 o 
  15   1   1     5190.21     5047.01    128.99 o 
  16   1   1      352.34      378.80     36.64 o 
  17   1   1     1854.98     1801.65     66.62 o 
 -18   2   1      122.65       88.33     29.68 o 
 -17   2   1      629.65      606.67     43.99 o 
 -16   2   1     1387.70     1214.00     51.74 o 
 -15   2   1     2242.30     2263.30     65.97 o 
 -14   2   1        1.59       -9.30     16.73 o 
 -13   2   1     2635.27     2462.25     77.57 o 
 -12   2   1      160.73       50.10     32.44 o 
 -11   2   1      592.69      563.38     44.29 o 
 -10   2   1      417.80      442.11     31.55 o 
  -9   2   1     6712.15     6466.81     70.86 o 
  -8   2   1     4730.69     5208.69     58.76 o 
  -7   2   1    21162.31    21676.72    203.76 o 
  -6   2   1     5936.34     6371.61     67.09 o 
  -5   2   1       63.37       61.95      6.35 o 
  -4   2   1     4401.71     4575.10     53.72 o 
  -3   2   1       70.00       86.59     17.05 o 
  -2   2   1      206.78      238.70     11.83 o 
  -1   2   1    18196.07    18802.82    157.10 o 
   0   2   1      322.68      311.67      7.22 o 
   1   2   1     2090.60     2081.62     26.38 o 
   2   2   1     2522.59     2706.66     33.66 o 
   3   2   1        4.04        3.76      2.91 o 
   4   2   1     4344.54     4460.66     53.20 o 
   5   2   1    16936.54    17786.99    184.95 o 
   6   2   1      264.88      236.58     10.51 o 
   7   2   1     2691.41     2713.02     41.13 o 
   8   2   1     1950.15     1751.75     27.58 o 
   9   2   1     5917.33     5649.85     83.38 o 
  10   2   1     1593.21     1527.79     53.98 o 
  11   2   1      737.72      673.85     42.24 o 
  12   2   1      514.65      539.26     41.89 o 
  13   2   1      165.10      152.29     25.52 o 
  14   2   1      103.82       62.73     23.16 o 
  15   2   1      664.74      624.02     68.84 o 
  16   2   1     2681.70     2643.99     93.08 o 
  17   2   1      703.85      713.67     93.21 o 
 -18   3   1       44.33       -4.46     25.53 o 
 -17   3   1       10.24       -2.23     19.36 o 
 -16   3   1     6056.81     5910.21    331.20 o 
 -15   3   1     2230.52     2138.35     64.45 o 
 -14   3   1       80.07       75.34     23.35 o 
 -13   3   1     2870.85     2771.24     81.83 o 
 -12   3   1    21402.15    21934.26    293.79 o 
 -11   3   1      274.40      276.14     47.51 o 
 -10   3   1     1493.33     1481.87     27.28 o 
  -9   3   1      226.03      217.13     11.84 o 
  -8   3   1    15973.23    16303.49    159.62 o 
  -7   3   1      881.85     1029.45     20.63 o 
  -6   3   1    21937.20    22303.35    232.87 o 
  -5   3   1      727.28      810.19     18.34 o 
  -4   3   1    27554.99    27509.98    252.88 o 
  -3   3   1       17.39       19.85      4.00 o 
  -2   3   1     5962.06     6483.16    101.69 o 
  -1   3   1    17995.17    19108.04    161.33 o 
   0   3   1     5812.38     6040.20     55.82 o 
   1   3   1      614.29      676.29     13.18 o 
   2   3   1     4589.35     4355.61     46.91 o 
   3   3   1     2371.37     2450.98     30.83 o 
   4   3   1       18.26       41.13      5.98 o 
   5   3   1     3892.16     3718.49     49.11 o 
   6   3   1    25891.62    27140.20    253.16 o 
   7   3   1      337.85      419.63     15.86 o 
   8   3   1     4150.68     4280.57     52.56 o 
   9   3   1    16798.64    16700.13    164.68 o 
  10   3   1      483.94      495.35     49.91 o 
  11   3   1      784.32      722.73     36.01 o 
  12   3   1     6702.14     6810.96    150.91 o 
  13   3   1    24731.65    24243.61    327.83 o 
  14   3   1     4434.79     4123.78     91.36 o 
  15   3   1       69.58       47.64     25.30 o 
  16   3   1        9.01       38.80     25.57 o 
  17   3   1     1831.04     1820.55     68.12 o 
 -17   4   1      267.30      322.40     45.88 o 
 -16   4   1      890.20      912.90     63.06 o 
 -15   4   1      404.33      393.56     45.19 o 
 -14   4   1       84.40       97.85     23.73 o 
 -13   4   1     2038.42     1877.71     55.91 o 
 -12   4   1      192.19      233.11     25.23 o 
 -11   4   1      561.49      517.45     31.05 o 
 -10   4   1       36.87       37.75      9.85 o 
  -9   4   1       21.31       18.88      8.75 o 
  -8   4   1     2236.90     2135.50     80.50 o 
  -7   4   1     8821.74     8392.42     99.09 o 
  -6   4   1     1281.84     1315.07     23.76 o 
  -5   4   1    44384.84    44241.17    403.68 o 
  -4   4   1      319.59      359.57     14.64 o 
  -3   4   1      449.10      448.96     18.83 o 
  -2   4   1     2579.06     2533.31     37.89 o 
  -1   4   1    12499.67    12930.77    113.59 o 
   0   4   1        1.23        6.08      4.15 o 
   1   4   1    12833.68    12780.87    122.56 o 
   2   4   1     6842.22     6795.35     70.44 o 
   3   4   1    24603.11    24435.14    227.28 o 
   4   4   1      922.59      950.00     18.96 o 
   5   4   1     3656.26     3888.22     47.71 o 
   6   4   1     8316.66     8182.29     87.85 o 
   7   4   1     8757.20     8507.49    101.33 o 
   8   4   1      512.93      489.65     28.53 o 
   9   4   1      248.82      264.94     17.17 o 
  10   4   1      173.70      151.42     20.76 o 
  11   4   1      212.81      299.17     44.78 o 
  12   4   1      228.71      290.64     37.57 o 
  13   4   1      977.31      988.14     44.41 o 
  14   4   1      656.59      651.13     41.50 o 
  15   4   1      439.44      457.42     48.43 o 
  16   4   1      462.54      431.27     50.31 o 
 -17   5   1        1.42       17.76     33.33 o 
 -16   5   1       23.15       46.45     33.41 o 
 -15   5   1     1455.11     1402.19     69.67 o 
 -14   5   1      373.18      370.24     42.83 o 
 -13   5   1     3024.58     2840.73     89.91 o 
 -12   5   1      356.03      275.08     35.78 o 
 -11   5   1      554.52      484.53     29.23 o 
 -10   5   1     3440.68     3436.24     58.43 o 
  -9   5   1      424.86      407.55     22.78 o 
  -8   5   1    16317.79    16286.59    163.37 o 
  -7   5   1      315.47      354.45     15.44 o 
  -6   5   1    11315.81    11264.49    115.59 o 
  -5   5   1      961.85     1081.32     27.02 o 
  -4   5   1       53.78      130.69     29.66 o 
  -3   5   1      447.71      400.26     20.13 o 
  -2   5   1    42073.36    41987.00    386.75 o 
  -1   5   1     4807.46     4612.50     47.58 o 
   0   5   1     5421.02     5507.53     55.26 o 
   1   5   1     1672.92     1612.96     23.34 o 
   2   5   1    10878.06    11038.33    145.92 o 
   3   5   1     8031.60     7911.51     96.10 o 
   4   5   1     1899.38     1927.84     29.16 o 
   5   5   1      342.75      347.11     15.09 o 
   6   5   1    16054.12    16315.05    161.82 o 
   7   5   1      732.73      738.03     21.86 o 
   8   5   1      315.15      326.54     27.19 o 
   9   5   1     3411.82     3224.08     51.81 o 
  10   5   1     1482.38     1405.24     59.29 o 
  11   5   1      700.18      706.90     48.43 o 
  12   5   1      430.97      437.19     42.77 o 
  13   5   1       20.03      -20.58     35.95 o 
  14   5   1     1455.44     1518.94     77.89 o 
  15   5   1     2532.00     2508.47     94.15 o 
  16   5   1      582.66      539.43     55.03 o 
 -16   6   1      355.51      444.76     53.19 o 
 -15   6   1     3693.42     3676.50    113.93 o 
 -14   6   1      205.65      165.72     49.93 o 
 -13   6   1     2892.98     2822.60     93.68 o 
 -12   6   1      137.99       88.03     63.25 o 
 -11   6   1     8208.19     7916.97    299.78 o 
 -10   6   1      130.47      135.91     16.66 o 
  -9   6   1    13212.52    13090.27    157.32 o 
  -8   6   1      236.30      248.28     18.95 o 
  -7   6   1     6504.91     6664.72     90.55 o 
  -6   6   1        5.55       13.94     10.50 o 
  -5   6   1     4312.39     4328.65     64.55 o 
  -4   6   1       83.58       81.57     12.21 o 
  -3   6   1      579.68      615.18     21.84 o 
  -2   6   1      122.61      117.55     11.88 o 
  -1   6   1     7856.21     7815.92     75.89 o 
   0   6   1      295.13      302.39     17.77 o 
   1   6   1      237.98      235.34     14.40 o 
   2   6   1     2185.85     2109.53     41.51 o 
   3   6   1      238.87      235.50     15.95 o 
   4   6   1      468.32      423.64     20.23 o 
   5   6   1     5722.33     5642.02     78.38 o 
   6   6   1     1762.48     1788.70     39.11 o 
   7   6   1      744.71      788.29     40.94 o 
   8   6   1     5942.46     5948.71     84.83 o 
   9   6   1     6762.33     6811.38     94.73 o 
  10   6   1     6583.24     6713.98    112.89 o 
  11   6   1       62.88        9.99     33.29 o 
  12   6   1     1670.19     1764.43     94.54 o 
  13   6   1     1054.37      957.87     62.61 o 
  14   6   1     1327.65     1443.86     72.96 o 
  15   6   1       35.66       22.60     32.91 o 
 -15   7   1     2028.43     2240.60     92.26 o 
 -14   7   1       16.19        0.58     26.63 o 
 -13   7   1      166.58      105.04     32.91 o 
 -12   7   1     1687.49     1731.19     72.93 o 
 -11   7   1      986.72      979.16     42.41 o 
 -10   7   1      159.30      172.38     19.44 o 
  -9   7   1      960.18      952.83     33.20 o 
  -8   7   1     4739.28     4791.78     75.36 o 
  -7   7   1       11.03       12.74     13.43 o 
  -6   7   1      795.33      775.93     28.62 o 
  -5   7   1      240.15      190.47     17.30 o 
  -4   7   1     3266.67     3182.55     62.32 o 
  -3   7   1        3.12        9.09     10.37 o 
  -2   7   1       12.27       28.98     10.53 o 
  -1   7   1      756.45      731.15     22.36 o 
   0   7   1      151.48      151.38     11.43 o 
   1   7   1      736.73      682.38     47.47 o 
   2   7   1     4531.95     4617.80     67.68 o 
   3   7   1       30.54       32.71     11.72 o 
   4   7   1      869.70      866.87     28.39 o 
   5   7   1     4692.94     4726.77     72.07 o 
   6   7   1     4148.61     4229.62     68.16 o 
   7   7   1      610.00      603.32     26.87 o 
   8   7   1     5479.08     5426.03    126.87 o 
   9   7   1     2125.56     2036.90     46.56 o 
  10   7   1       15.12        5.19     18.56 o 
  11   7   1      957.46      861.43     56.96 o 
  12   7   1      540.27      544.06     49.90 o 
  13   7   1     2483.67     2714.98    138.48 o 
  14   7   1        1.47      -21.97     47.93 o 
 -14   8   1      710.13      742.77     61.18 o 
 -13   8   1      447.49      497.28     52.20 o 
 -12   8   1      240.47      230.81     40.01 o 
 -11   8   1     4473.67     4309.64     91.13 o 
 -10   8   1      723.06      723.80     33.87 o 
  -9   8   1    10972.65    11093.87    144.00 o 
  -8   8   1      240.36      248.32     21.75 o 
  -7   8   1      406.84      412.91     29.21 o 
  -6   8   1      443.98      478.53     44.16 o 
  -5   8   1    13245.87    13358.03    161.69 o 
  -4   8   1      520.41      476.70     24.05 o 
  -3   8   1     1533.54     1561.47     46.35 o 
  -2   8   1     1432.95     1437.26     44.27 o 
  -1   8   1    17245.99    17217.40    200.86 o 
   0   8   1      705.50      720.62     50.82 o 
   1   8   1     4185.89     4003.58     77.12 o 
   2   8   1      265.07      285.54     28.70 o 
   3   8   1     7883.92     8118.42    123.19 o 
   4   8   1     2239.64     2297.99     47.46 o 
   5   8   1     2029.16     2083.28     46.47 o 
   6   8   1     7400.69     7444.70    104.41 o 
   7   8   1      680.75      725.44     31.64 o 
   8   8   1      455.20      453.40     27.24 o 
   9   8   1     5406.70     5382.55     86.24 o 
  10   8   1      555.28      607.92     56.94 o 
  11   8   1        8.19       -3.71     28.61 o 
  12   8   1     1509.51     1654.44     85.22 o 
  13   8   1      320.54      327.60     48.02 o 
 -13   9   1      309.54      391.59     48.93 o 
 -12   9   1      300.23      279.44     43.19 o 
 -11   9   1      162.64      149.28     27.81 o 
 -10   9   1     1273.34     1192.72     40.31 o 
  -9   9   1       52.97       27.22     17.50 o 
  -8   9   1       13.00       -3.03     15.85 o 
  -7   9   1      217.21      243.85     27.28 o 
  -6   9   1      304.79      287.02     28.31 o 
  -5   9   1      220.73      162.88     23.43 o 
  -4   9   1     2468.68     2349.99     61.41 o 
  -3   9   1     1007.05     1069.47     42.83 o 
  -2   9   1      230.86      216.77     25.08 o 
  -1   9   1      353.34      346.86     24.27 o 
   0   9   1      255.62      260.14     25.35 o 
   1   9   1       16.23        0.96     17.59 o 
   2   9   1       67.43       54.67     19.56 o 
   3   9   1     1082.33     1100.06     42.78 o 
   4   9   1      867.05      867.37     40.38 o 
   5   9   1      613.42      606.92     36.44 o 
   6   9   1      799.38      796.24     47.07 o 
   7   9   1        3.52       -5.12     15.29 o 
   8   9   1        1.06       21.33     17.02 o 
   9   9   1      427.06      422.26     28.73 o 
  10   9   1      413.62      395.53     34.59 o 
  11   9   1      681.84      675.26     56.40 o 
  12   9   1      918.11      948.25     91.21 o 
 -11  10   1     1497.02     1372.87     68.74 o 
 -10  10   1       57.44       79.30     25.11 o 
  -9  10   1     1068.84     1063.16     48.10 o 
  -8  10   1      380.57      398.19     34.64 o 
  -7  10   1      752.40      779.39     42.83 o 
  -6  10   1       34.88       38.96     22.00 o 
  -5  10   1    15131.78    15125.70    271.36 o 
  -4  10   1       35.38       32.63     21.66 o 
  -3  10   1      146.56      158.61     25.06 o 
  -2  10   1        2.08        6.15     19.13 o 
  -1  10   1    12336.36    12346.33    185.00 o 
   0  10   1       53.79       23.01     19.89 o 
   1  10   1     4475.76     4441.06    124.49 o 
   2  10   1     2993.29     3061.57     73.27 o 
   3  10   1     6846.01     6871.18    121.41 o 
   4  10   1      106.97       73.94     38.12 o 
   5  10   1     2325.69     2344.68     65.49 o 
   6  10   1     1433.46     1491.76     57.54 o 
   7  10   1     2738.76     2823.81     72.64 o 
   8  10   1      416.61      424.46     35.14 o 
   9  10   1      932.55      929.34     63.91 o 
  10  10   1      117.27      147.80     58.59 o 
  -9  11   1      494.51      470.38     39.90 o 
  -8  11   1        7.19       32.12     23.49 o 
  -7  11   1      213.09      207.85     45.54 o 
  -6  11   1       11.04       13.69     22.49 o 
  -5  11   1       86.12       95.10     25.06 o 
  -4  11   1      800.33      827.48     46.01 o 
  -3  11   1      260.68      246.15     29.73 o 
  -2  11   1     1974.64     1958.61     69.03 o 
  -1  11   1     1289.44     1214.09     60.26 o 
   0  11   1      597.42      577.93     47.08 o 
   1  11   1      143.19      163.69     27.39 o 
   2  11   1      106.17       96.39     24.71 o 
   3  11   1       14.45       -1.30     21.93 o 
   4  11   1       99.27       73.94     27.14 o 
   5  11   1     1368.15     1311.45     53.11 o 
   6  11   1      122.58      114.31     27.20 o 
   7  11   1      170.53      231.60     30.87 o 
   8  11   1      272.67      267.29     33.47 o 
  -5  12   1      246.44      236.51     33.14 o 
  -4  12   1       25.36       18.53     25.30 o 
  -3  12   1       23.96        8.96     23.65 o 
  -2  12   1      169.53      182.72     45.94 o 
  -1  12   1     3120.96     3238.47    177.09 o 
   0  12   1       81.67       55.41     32.62 o 
   1  12   1      415.41      417.26     44.66 o 
   2  12   1      148.18      150.38     28.61 o 
   3  12   1       22.16       46.28     24.80 o 
   4  12   1       68.98       54.96     42.91 o 
 -19   0   2       11.99        7.58     31.66 o 
 -18   0   2      238.72      290.35     53.93 o 
 -17   0   2     3071.08     3042.11     96.76 o 
 -16   0   2     6266.50     6146.76    141.59 o 
 -15   0   2      336.36      304.24     35.63 o 
 -14   0   2       54.92       83.89     37.28 o 
 -13   0   2    10960.22    10925.15    286.28 o 
 -12   0   2     2558.58     2524.57    105.19 o 
 -11   0   2       40.24       45.27     27.96 o 
 -10   0   2    33294.96    33787.45    488.44 o 
  -9   0   2     2614.34     2954.37     55.62 o 
  -8   0   2       44.83       48.85      7.53 o 
  -7   0   2      695.57      716.02     20.73 o 
  -6   0   2     4724.07     4482.14    139.14 o 
  -5   0   2      825.98      905.24     30.63 o 
  -4   0   2    56198.86    55974.20    808.37 o 
  -3   0   2     1554.05     1839.35     26.82 o 
  -2   0   2    66418.55    64372.48   1330.19 o 
  -1   0   2      329.47      328.87      8.91 o 
   0   0   2    72604.48    67718.52    965.36 o 
   1   0   2    11886.33    12627.82    180.59 o 
   2   0   2    37404.75    37379.78    799.58 o 
   3   0   2      664.88      737.98     16.10 o 
   4   0   2     1549.82     1331.52     49.27 o 
   5   0   2    22227.70    22486.76    479.35 o 
   6   0   2     1078.15     1086.52     50.60 o 
   7   0   2     3481.79     3001.25     97.20 o 
   8   0   2    13573.80    14162.08    330.22 o 
   9   0   2    18244.39    18391.00    420.76 o 
  10   0   2       11.62       35.95     27.96 o 
  11   0   2     2113.88     2090.49     97.20 o 
  12   0   2      370.61      430.08     53.26 o 
  13   0   2     6297.03     5836.07    189.08 o 
  14   0   2      200.86      308.91     54.59 o 
  15   0   2     4592.90     4915.98    182.42 o 
  16   0   2        0.92       42.61     47.93 o 
  17   0   2     1820.96     1845.49    118.51 o 
 -19   1   2     1568.47     1681.90     55.97 o 
 -18   1   2      332.47      363.73     32.08 o 
 -17   1   2     3529.43     3481.80     87.04 o 
 -16   1   2       79.10       86.20     24.57 o 
 -15   1   2       31.93       12.36     20.18 o 
 -14   1   2      256.38      253.34     26.64 o 
 -13   1   2      102.07      113.70     20.34 o 
 -12   1   2       43.57       31.30     16.11 o 
 -11   1   2     4196.49     4025.64     76.33 o 
 -10   1   2     1039.11      945.46     26.50 o 
  -9   1   2    15724.26    15786.78    152.57 o 
  -8   1   2     7493.27     7864.30     93.14 o 
  -7   1   2     2848.47     2815.79     34.40 o 
  -6   1   2     2508.96     2552.80     34.02 o 
  -5   1   2       90.93      104.93      6.59 o 
  -4   1   2     5042.48     5303.29     59.24 o 
  -3   1   2        9.74        1.62      4.37 o 
  -2   1   2     4160.71     4174.04     53.46 o 
  -1   1   2       16.68       28.10      4.38 o 
   0   1   2     5283.12     5355.88     80.50 o 
   1   1   2      195.13      163.38      6.42 o 
   2   1   2     5036.34     5391.43     58.92 o 
   3   1   2       94.12       82.69      5.96 o 
   4   1   2      585.04      637.61     12.10 o 
   5   1   2        6.34       32.15      4.10 o 
   6   1   2    19742.23    20522.08    248.56 o 
   7   1   2    11797.69    11918.46    276.96 o 
   8   1   2     6990.76     6733.80    127.55 o 
   9   1   2      353.62      384.08     30.50 o 
  10   1   2       10.56       -0.67     17.89 o 
  11   1   2      708.96      683.24     43.31 o 
  12   1   2      536.46      515.99     79.89 o 
  13   1   2       96.40      157.77     29.65 o 
  14   1   2     2923.66     2826.74     89.91 o 
  15   1   2      405.94      367.72     44.61 o 
  16   1   2     2346.61     2345.06     90.39 o 
  17   1   2       48.17      106.06     30.02 o 
 -19   2   2       69.30       63.24     29.55 o 
 -18   2   2      552.46      507.45     42.22 o 
 -17   2   2      976.75      917.20     92.95 o 
 -16   2   2     1901.34     1921.23     63.28 o 
 -15   2   2      215.67      279.10     29.85 o 
 -14   2   2    18753.89    18368.84    256.72 o 
 -13   2   2        1.14       -2.35     17.29 o 
 -12   2   2     7760.56     7554.22    149.62 o 
 -11   2   2      309.87      302.56     30.08 o 
 -10   2   2    10335.76     9895.59    112.82 o 
  -9   2   2      371.15      468.57     17.46 o 
  -8   2   2      849.40      943.54     18.96 o 
  -7   2   2        7.87       19.91      5.94 o 
  -6   2   2    41276.34    41470.10    423.94 o 
  -5   2   2     9976.92    10089.15     98.66 o 
  -4   2   2      994.52     1248.25     20.36 o 
  -3   2   2     4312.44     4525.22     66.69 o 
  -2   2   2    79383.70    76494.45    628.26 o 
  -1   2   2      244.57      237.96      8.64 o 
   0   2   2    88075.32    87554.08    882.58 o 
   1   2   2     1574.04     1849.62     22.67 o 
   2   2   2       36.08       67.15      8.29 o 
   3   2   2    12619.24    12401.45    292.61 o 
   4   2   2    19646.04    19905.29    205.16 o 
   5   2   2    28020.88    28734.54    292.75 o 
   6   2   2     1409.37     1554.63     29.57 o 
   7   2   2    10570.72    10139.42    112.16 o 
   8   2   2      844.34      869.47     16.99 o 
   9   2   2      478.04      589.99     43.94 o 
  10   2   2     2280.90     2276.97     86.55 o 
  11   2   2    29739.06    29326.22    460.36 o 
  12   2   2     1571.62     1644.80     66.58 o 
  13   2   2     1104.35      976.43     53.04 o 
  14   2   2      158.00      167.65     27.37 o 
  15   2   2     8328.35     8194.85    146.78 o 
  16   2   2      140.59      167.54     30.44 o 
  17   2   2       14.60       10.87     27.25 o 
 -18   3   2      151.58      116.29     30.96 o 
 -17   3   2      456.59      438.09     38.81 o 
 -16   3   2      275.72      277.17     39.94 o 
 -15   3   2      101.23       59.38     32.14 o 
 -14   3   2       97.33      104.46     23.16 o 
 -13   3   2     3489.04     3606.79     78.08 o 
 -12   3   2      874.07      855.22     37.89 o 
 -11   3   2     1155.33     1199.88     37.48 o 
 -10   3   2     2050.32     2164.65     38.97 o 
  -9   3   2       66.34       95.52      9.40 o 
  -8   3   2       20.94        5.14      6.71 o 
  -7   3   2     8756.34     8669.91     90.27 o 
  -6   3   2      461.50      504.00     15.54 o 
  -5   3   2     1694.67     1728.74     25.42 o 
  -4   3   2      948.46      883.35     15.81 o 
  -3   3   2     5839.37     5740.08     74.61 o 
  -2   3   2    42453.05    44243.06    365.31 o 
  -1   3   2       17.46       17.90      4.06 o 
   0   3   2    35603.79    37554.17    380.67 o 
   1   3   2     9861.52     9739.78    157.35 o 
   2   3   2      104.48      120.58     17.65 o 
   3   3   2     1141.01     1225.50     19.95 o 
   4   3   2     7217.67     7134.83     82.66 o 
   5   3   2     8555.82     8674.63    150.40 o 
   6   3   2      300.92      210.01     15.01 o 
   7   3   2      721.49      772.46     18.33 o 
   8   3   2      534.37      480.60     16.39 o 
   9   3   2        6.78        7.10     18.73 o 
  10   3   2      127.64      125.28     19.61 o 
  11   3   2        0.53        0.89     16.91 o 
  12   3   2     1770.02     1624.85     52.42 o 
  13   3   2      251.33      233.62     31.21 o 
  14   3   2     1927.13     1937.77     62.37 o 
  15   3   2       79.80       78.66     26.82 o 
  16   3   2        3.35      -12.43     29.29 o 
 -18   4   2       86.05       69.90     38.12 o 
 -17   4   2      190.07      187.15     40.01 o 
 -16   4   2     2429.46     2403.45    148.46 o 
 -15   4   2       89.34       75.46     24.02 o 
 -14   4   2     5796.19     5785.62    108.87 o 
 -13   4   2      610.92      650.15     42.45 o 
 -12   4   2     3507.77     3596.32    105.74 o 
 -11   4   2      307.00      313.57     16.11 o 
 -10   4   2    10674.81    10313.09    110.71 o 
  -9   4   2      158.82      192.14     12.66 o 
  -8   4   2      439.73      513.68     18.62 o 
  -7   4   2      498.75      438.62     16.72 o 
  -6   4   2    18304.43    18546.42    178.21 o 
  -5   4   2     3250.11     3309.83     44.53 o 
  -4   4   2     5649.42     5528.26     91.67 o 
  -3   4   2     2008.53     1844.88     55.33 o 
  -2   4   2    39274.47    40965.72    374.72 o 
  -1   4   2     1504.24     1569.35     22.15 o 
   0   4   2    29243.44    30890.63    286.75 o 
   1   4   2     9841.50     9708.85    107.25 o 
   2   4   2      963.13      928.69     17.46 o 
   3   4   2      358.61      387.21     14.81 o 
   4   4   2    15993.02    16619.62    160.78 o 
   5   4   2    18539.72    18811.17    181.20 o 
   6   4   2      270.14      296.39     24.29 o 
   7   4   2     6905.97     6738.73    175.93 o 
   8   4   2      644.38      623.28     19.30 o 
   9   4   2     1082.21     1115.84     30.38 o 
  10   4   2       33.88       31.30     17.20 o 
  11   4   2     6029.93     6112.99    109.05 o 
  12   4   2       51.71       51.01     21.00 o 
  13   4   2      289.55      245.73     29.38 o 
  14   4   2       16.92       24.10     23.26 o 
  15   4   2     5031.39     4693.00    131.34 o 
  16   4   2       26.67      -15.63     32.47 o 
 -17   5   2      232.21      230.65     43.28 o 
 -16   5   2      408.27      379.44     46.96 o 
 -15   5   2       85.16      107.19     32.95 o 
 -14   5   2      231.80      275.85     38.60 o 
 -13   5   2     6823.99     6616.75    149.69 o 
 -12   5   2      356.84      389.12     53.93 o 
 -11   5   2      303.66      313.50     19.77 o 
 -10   5   2     1055.81     1114.74     46.70 o 
  -9   5   2      568.81      517.02     19.50 o 
  -8   5   2      410.14      427.17     17.28 o 
  -7   5   2    11707.98    11584.39    119.60 o 
  -6   5   2     1575.85     1539.52     25.37 o 
  -5   5   2     1130.69     1098.65     27.04 o 
  -4   5   2      503.66      516.55     23.07 o 
  -3   5   2     9324.55     9078.58    107.51 o 
  -2   5   2     3992.37     4337.86     52.44 o 
  -1   5   2      486.62      503.42     12.60 o 
   0   5   2    16105.83    16613.39    158.78 o 
   1   5   2     2633.27     2528.35     33.26 o 
   2   5   2     3232.44     3186.99     39.91 o 
   3   5   2     3005.90     3100.15     59.48 o 
   4   5   2     7159.70     7138.96     78.18 o 
   5   5   2     6721.39     6535.92     74.03 o 
   6   5   2      302.52      276.79     15.73 o 
   7   5   2      151.02      184.61     13.18 o 
   8   5   2     4150.39     4209.07     61.66 o 
   9   5   2       16.30       25.63     12.35 o 
  10   5   2     1903.68     1920.11    107.85 o 
  11   5   2       13.05       40.30     24.94 o 
  12   5   2     5172.13     5086.23    128.98 o 
  13   5   2       94.07       82.72     41.28 o 
  14   5   2     1198.83     1234.74     68.65 o 
  15   5   2       68.89       90.44     42.61 o 
 -17   6   2      977.18     1029.59     85.22 o 
 -16   6   2     2568.54     2519.29     96.04 o 
 -15   6   2       31.85       62.52     32.47 o 
 -14   6   2       96.49      130.35     34.80 o 
 -13   6   2     2120.38     2079.14     78.61 o 
 -12   6   2      708.33      636.47     71.90 o 
 -11   6   2      105.11      122.96     16.82 o 
 -10   6   2     7310.95     7403.02    101.57 o 
  -9   6   2      258.35      245.21     18.85 o 
  -8   6   2       35.49       51.04     13.31 o 
  -7   6   2      996.25     1006.24     29.71 o 
  -6   6   2      587.97      577.52     31.90 o 
  -5   6   2      422.19      429.34     20.65 o 
  -4   6   2     7003.33     7112.13    106.25 o 
  -3   6   2     6130.43     5916.91     78.42 o 
  -2   6   2     3178.58     3117.78     56.13 o 
  -1   6   2      474.70      489.61     16.97 o 
   0   6   2     8785.87     8837.84     92.06 o 
   1   6   2     7922.20     7751.60     82.42 o 
   2   6   2     4861.78     4822.52     89.82 o 
   3   6   2        9.26        7.23      9.50 o 
   4   6   2     1519.84     1538.80     38.12 o 
   5   6   2     5276.42     5120.57     73.66 o 
   6   6   2      951.50      934.98     35.36 o 
   7   6   2     2742.07     2786.85     51.27 o 
   8   6   2     2426.90     2269.43     45.92 o 
   9   6   2     1164.45     1174.21     54.25 o 
  10   6   2      485.78      486.16     60.58 o 
  11   6   2      591.14      384.74    149.13 o 
  12   6   2       56.02       28.05     29.14 o 
  13   6   2     1780.66     1751.96     77.67 o 
  14   6   2       97.36       58.16     33.41 o 
  15   6   2     2398.45     2288.86    138.48 o 
 -16   7   2      888.81      829.11     65.39 o 
 -15   7   2       85.08       70.24     33.74 o 
 -14   7   2      814.54      505.44    241.01 o 
 -13   7   2     1765.89     1776.78     75.30 o 
 -12   7   2      445.86      407.28     43.19 o 
 -11   7   2     5078.07     5166.07     82.00 o 
 -10   7   2     1495.07     1510.27     40.62 o 
  -9   7   2    17770.41    17824.60    208.06 o 
  -8   7   2     3525.35     3634.22     63.12 o 
  -7   7   2     3040.47     3086.31     56.00 o 
  -6   7   2      406.08      419.75     22.54 o 
  -5   7   2      724.03      767.26     36.43 o 
  -4   7   2      929.90      983.15     28.90 o 
  -3   7   2     5612.65     5452.36     76.44 o 
  -2   7   2      263.45      298.75     15.35 o 
  -1   7   2       20.07       12.96      8.15 o 
   0   7   2      585.76      551.34     21.14 o 
   1   7   2     3659.67     3609.13     55.95 o 
   2   7   2      144.26      165.76     25.56 o 
   3   7   2     1264.73     1338.41     33.25 o 
   4   7   2     5248.29     5304.03     77.57 o 
   5   7   2       84.74       79.79     15.00 o 
   6   7   2     8595.27     8697.74    114.10 o 
   7   7   2     3529.01     3409.92     60.23 o 
   8   7   2    21747.97    21990.59    249.27 o 
   9   7   2      706.37      727.21     37.34 o 
  10   7   2     2064.49     2071.48     76.70 o 
  11   7   2      188.92      178.53     34.68 o 
  12   7   2     3333.67     3310.32    104.95 o 
  13   7   2        0.50       -1.33     18.64 o 
  14   7   2     5904.30     5954.63    155.80 o 
 -15   8   2       91.92       86.99     39.41 o 
 -14   8   2     5546.77     5668.87    259.65 o 
 -13   8   2      576.08      561.47     52.25 o 
 -12   8   2     1375.16     1466.01     69.08 o 
 -11   8   2      396.71      465.79     44.19 o 
 -10   8   2      156.28      152.88     20.65 o 
  -9   8   2       13.00        6.31     15.21 o 
  -8   8   2        5.35       -0.28     14.42 o 
  -7   8   2     2426.25     2433.69     51.37 o 
  -6   8   2      489.27      511.58     30.56 o 
  -5   8   2     1929.04     1995.13     52.61 o 
  -4   8   2     3358.96     3300.66     57.51 o 
  -3   8   2     2563.85     2545.12     60.34 o 
  -2   8   2      220.41      223.27     19.55 o 
  -1   8   2      652.86      607.64     40.55 o 
   0   8   2      893.21      933.04     36.35 o 
   1   8   2     1967.75     1967.14     51.47 o 
   2   8   2     2098.22     2050.52     52.52 o 
   3   8   2     1888.39     1856.45     48.62 o 
   4   8   2     2068.43     2053.19     98.02 o 
   5   8   2      375.76      385.17     23.94 o 
   6   8   2      321.86      339.73     23.65 o 
   7   8   2      930.09      910.56     33.73 o 
   8   8   2       12.15       34.04     16.53 o 
   9   8   2      956.32      917.72     43.67 o 
  10   8   2     1391.70     1345.46    107.19 o 
  11   8   2     4157.14     4190.80    215.04 o 
  12   8   2      123.54      112.56     36.58 o 
  13   8   2      765.91      732.07     62.06 o 
 -13   9   2     1715.54     1638.28     78.94 o 
 -12   9   2       40.64       48.28     32.47 o 
 -11   9   2      827.28      945.20     47.95 o 
 -10   9   2      172.74      213.46     23.83 o 
  -9   9   2       60.15       71.64     23.64 o 
  -8   9   2      399.00      430.68     27.59 o 
  -7   9   2    17350.43    17304.16    241.03 o 
  -6   9   2     1495.34     1379.77     48.18 o 
  -5   9   2     1072.39      961.62     94.72 o 
  -4   9   2     6757.10     6785.76    116.98 o 
  -3   9   2    10096.57    10085.44    155.22 o 
  -2   9   2     4282.08     4441.42     87.32 o 
  -1   9   2      338.35      294.39     26.12 o 
   0   9   2     2407.56     2515.30     67.49 o 
   1   9   2     9773.24     9943.91    152.20 o 
   2   9   2     3308.99     3460.15     80.23 o 
   3   9   2      739.28      765.17     48.85 o 
   4   9   2    11029.07    10915.35    179.72 o 
   5   9   2     2481.12     2399.90     62.59 o 
   6   9   2     2670.82     2750.47     67.21 o 
   7   9   2       11.35       35.72     18.19 o 
   8   9   2     4041.97     4043.28     73.95 o 
   9   9   2      145.05      139.87     25.95 o 
  10   9   2     1953.71     1898.26    143.14 o 
  11   9   2     1330.28     1374.17     73.80 o 
 -11  10   2       13.89       -9.32     29.11 o 
 -10  10   2      165.30      187.24     28.86 o 
  -9  10   2      117.72      110.75     25.25 o 
  -8  10   2       87.53       76.80     27.83 o 
  -7  10   2      159.86      153.67     26.03 o 
  -6  10   2      707.14      787.15     43.28 o 
  -5  10   2       27.40       27.35     21.69 o 
  -4  10   2     1721.75     1758.00     67.25 o 
  -3  10   2        0.50      -18.70     18.70 o 
  -2  10   2     1015.14      976.59     43.51 o 
  -1  10   2       61.42       68.65     21.00 o 
   0  10   2        0.22        0.35     18.42 o 
   1  10   2     1712.62     1763.02     55.08 o 
   2  10   2       42.30       29.34     20.38 o 
   3  10   2     3011.43     2722.06    270.12 o 
   4  10   2      191.98      174.40     26.45 o 
   5  10   2       55.25       47.76     22.48 o 
   6  10   2        8.74        8.64     21.62 o 
   7  10   2      571.16      582.44     38.94 o 
   8  10   2       59.95       50.55     23.34 o 
   9  10   2     1272.46     1215.47     66.22 o 
  10  10   2      165.93      190.41     65.24 o 
  -9  11   2     4353.17     4513.63     99.19 o 
  -8  11   2       54.97       30.87     24.54 o 
  -7  11   2     2630.34     2612.53     73.65 o 
  -6  11   2     1375.60     1452.30    107.19 o 
  -5  11   2      631.80      660.55     41.87 o 
  -4  11   2      737.02      758.31     44.76 o 
  -3  11   2     5311.26     5345.34    106.56 o 
  -2  11   2       85.33      114.66     32.62 o 
  -1  11   2      156.60      152.95     32.01 o 
   0  11   2     3016.37     3128.48     76.87 o 
   1  11   2      666.10      661.70     40.73 o 
   2  11   2      562.52      580.80     39.44 o 
   3  11   2     1518.25     1574.76     55.78 o 
   4  11   2     1106.63     1003.24     50.03 o 
   5  11   2     1899.77     1907.03     62.20 o 
   6  11   2      576.31      615.90     41.98 o 
   7  11   2      828.58      788.13     46.42 o 
  -6  12   2      548.86      581.68     54.08 o 
  -5  12   2      256.69      245.70     32.27 o 
  -4  12   2      148.33      184.11     31.93 o 
  -3  12   2        1.62       -5.99     26.36 o 
  -2  12   2     1289.99     1214.09     64.00 o 
  -1  12   2     1656.13     1587.32     71.99 o 
   0  12   2        5.22       13.11     27.76 o 
   1  12   2     1176.22     1249.02     64.97 o 
   2  12   2       68.57       61.42     26.05 o 
   3  12   2        4.11        2.29     24.03 o 
   4  12   2     1329.92     1310.57     68.97 o 
 -19   1   3      420.77      454.34     41.46 o 
 -18   1   3     8923.67     9143.54    137.09 o 
 -17   1   3       35.31        2.93     18.77 o 
 -16   1   3      723.73      730.25     51.92 o 
 -15   1   3      367.79      367.49     31.18 o 
 -14   1   3      302.30      415.95     40.99 o 
 -13   1   3      211.41      212.36     23.38 o 
 -12   1   3     5122.79     5110.02     91.17 o 
 -11   1   3      802.28      779.97     17.43 o 
 -10   1   3     3244.39     3128.42     40.20 o 
  -9   1   3      663.31      602.79     14.79 o 
  -8   1   3    46129.29    47471.30    485.72 o 
  -7   1   3       98.89       81.20      6.39 o 
  -6   1   3     1185.59     1327.08     23.66 o 
  -5   1   3    12989.24    12876.11    122.03 o 
  -4   1   3     6612.38     6431.17     70.97 o 
  -3   1   3       17.83       28.87      4.99 o 
  -2   1   3     5114.50     5286.70     58.04 o 
  -1   1   3    17043.54    17795.82    254.65 o 
   0   1   3    13016.70    12966.92    160.50 o 
   1   1   3     9339.74     9301.57     97.60 o 
   2   1   3        9.75       14.94      3.91 o 
   3   1   3    14971.51    14764.07    153.29 o 
   4   1   3     2998.28     3200.21     39.69 o 
   5   1   3     5414.60     5593.30     64.22 o 
   6   1   3     6314.06     6736.32     94.19 o 
   7   1   3    20536.14    20220.41    316.82 o 
   8   1   3       68.58       78.36     18.34 o 
   9   1   3     2265.06     2101.57     63.06 o 
  10   1   3     1710.21     1762.96     60.24 o 
  11   1   3     5390.42     4989.25    114.82 o 
  12   1   3        1.89      -11.06     21.59 o 
  13   1   3     8872.79     8558.05    176.06 o 
  14   1   3      209.16      261.32     37.66 o 
  15   1   3      152.45      146.26     35.74 o 
  16   1   3      183.43      205.61     40.45 o 
 -19   2   3     1892.01     1719.33     65.52 o 
 -18   2   3      797.27      743.22     47.63 o 
 -17   2   3      334.14      343.32     49.32 o 
 -16   2   3       36.38       19.67     22.54 o 
 -15   2   3      544.83      580.35     38.16 o 
 -14   2   3       21.25       22.18     19.34 o 
 -13   2   3     1131.46     1161.27     42.23 o 
 -12   2   3     3148.99     3164.03     75.24 o 
 -11   2   3     5678.51     5782.84     67.13 o 
 -10   2   3     2901.57     2906.89     43.00 o 
  -9   2   3       49.73       76.52      8.57 o 
  -8   2   3      432.75      486.54     19.99 o 
  -7   2   3      479.57      612.77     31.61 o 
  -6   2   3     1264.14     1250.62     22.07 o 
  -5   2   3      217.04      236.44     11.13 o 
  -4   2   3     2137.15     2178.91     30.23 o 
  -3   2   3    15420.41    15964.99    190.61 o 
  -2   2   3      954.95      951.45     13.12 o 
  -1   2   3     6305.21     6654.87     65.14 o 
   0   2   3      152.07      150.80      7.28 o 
   1   2   3    10410.88    10968.26    115.98 o 
   2   2   3     3049.83     3154.79     44.84 o 
   3   2   3       55.22       71.83      6.87 o 
   4   2   3     7424.72     7419.63     83.66 o 
   5   2   3       90.30      144.68      9.03 o 
   6   2   3    11391.49    10915.40    119.74 o 
   7   2   3     2531.84     2721.79     37.98 o 
   8   2   3      259.95      243.72     21.35 o 
   9   2   3       28.18       18.79     17.25 o 
  10   2   3     1076.88     1134.89     54.59 o 
  11   2   3     1107.02     1035.85     51.26 o 
  12   2   3      115.41      106.47     27.67 o 
  13   2   3      796.24      790.26     90.54 o 
  14   2   3     3236.60     3038.94     95.53 o 
  15   2   3      310.80      298.24     35.07 o 
  16   2   3      167.53      144.32     32.23 o 
 -19   3   3       40.92       26.39     36.58 o 
 -18   3   3      638.73      633.77     45.86 o 
 -17   3   3     1427.80     1512.74     65.31 o 
 -16   3   3     5116.49     5155.24    106.28 o 
 -15   3   3     2911.05     2773.13    127.16 o 
 -14   3   3     7328.62     7546.56    156.59 o 
 -13   3   3     3215.44     3240.17     88.52 o 
 -12   3   3      664.82      685.56     37.31 o 
 -11   3   3     2939.97     2899.14     42.26 o 
 -10   3   3     3486.29     3320.88     45.42 o 
  -9   3   3      483.06      588.67     17.65 o 
  -8   3   3    23422.82    22881.22    217.34 o 
  -7   3   3    10186.48    10010.43    102.34 o 
  -6   3   3      347.08      330.45     13.34 o 
  -5   3   3       19.60       32.13     11.90 o 
  -4   3   3    16486.54    15918.32    463.12 o 
  -3   3   3    29469.11    30100.67    251.45 o 
  -2   3   3      123.33      109.53      6.95 o 
  -1   3   3    14301.68    14649.38    137.40 o 
   0   3   3      276.13      249.84      9.82 o 
   1   3   3    20203.67    21301.51    197.38 o 
   2   3   3     7038.59     7099.50     82.47 o 
   3   3   3    29787.01    29312.99    270.02 o 
   4   3   3     7837.45     8140.33    105.04 o 
   5   3   3     6738.38     6924.73     81.92 o 
   6   3   3      147.42      185.90     17.30 o 
   7   3   3     1809.52     1720.41     30.37 o 
   8   3   3      115.23      113.74     13.78 o 
   9   3   3    27880.47    27103.05    422.63 o 
  10   3   3       29.42       28.85     20.79 o 
  11   3   3    12083.26    11661.60    176.13 o 
  12   3   3       27.12        8.49     19.34 o 
  13   3   3     9256.82     8869.94    225.18 o 
  14   3   3     1662.45     1664.17     58.45 o 
  15   3   3     1414.49     1441.66     58.64 o 
  16   3   3       56.62       41.70     28.84 o 
 -18   4   3      623.80      607.17     81.22 o 
 -17   4   3        3.85      -26.51     26.53 o 
 -16   4   3      491.73      430.01     46.60 o 
 -15   4   3     5395.97     5402.24    106.11 o 
 -14   4   3      143.42      121.65     23.65 o 
 -13   4   3     2723.46     2694.79     65.44 o 
 -12   4   3        0.98       12.06     12.63 o 
 -11   4   3     2676.42     2663.85     42.00 o 
 -10   4   3     8958.26     9123.30     99.97 o 
  -9   4   3     3314.49     3330.50     46.15 o 
  -8   4   3     2009.82     1865.61     37.67 o 
  -7   4   3     2578.41     2437.31     35.38 o 
  -6   4   3     8287.66     8267.17     87.09 o 
  -5   4   3     9520.65     9587.91     97.34 o 
  -4   4   3    18322.03    17863.58    190.15 o 
  -3   4   3     2458.74     2440.43     31.68 o 
  -2   4   3     2769.21     2767.83     32.59 o 
  -1   4   3      252.87      247.76      9.43 o 
   0   4   3     9035.25     8760.30     88.12 o 
   1   4   3        7.15        9.75      5.18 o 
   2   4   3    10953.39    10849.88    122.41 o 
   3   4   3     8335.20     8298.08     86.50 o 
   4   4   3    28305.02    27573.96    258.07 o 
   5   4   3      434.50      408.47     15.13 o 
   6   4   3     1176.60     1306.63     27.84 o 
   7   4   3      125.26      119.65     12.10 o 
   8   4   3      369.63      383.20     16.36 o 
   9   4   3      275.71      317.12     25.20 o 
  10   4   3     1975.66     2102.19     55.57 o 
  11   4   3       39.07       57.41     19.34 o 
  12   4   3        6.25      -20.60     39.06 o 
  13   4   3      361.22      348.24     33.46 o 
  14   4   3      156.08      145.97     39.95 o 
  15   4   3      251.78      258.73     43.71 o 
 -18   5   3     2805.86     3050.74    109.21 o 
 -17   5   3      363.88      349.50     47.05 o 
 -16   5   3     1139.89     1115.47     66.67 o 
 -15   5   3     4651.63     4584.95    124.27 o 
 -14   5   3       52.69       84.05     32.62 o 
 -13   5   3      416.28      405.31     40.95 o 
 -12   5   3     5385.70     5554.16    137.37 o 
 -11   5   3      504.86      551.72     23.96 o 
 -10   5   3      750.34      742.20     24.98 o 
  -9   5   3     2399.40     2448.19     38.91 o 
  -8   5   3     3386.99     3352.77     46.16 o 
  -7   5   3       16.85       24.06      7.56 o 
  -6   5   3      701.17      714.22     22.32 o 
  -5   5   3    12487.31    12643.60    144.81 o 
  -4   5   3     3697.32     3625.93     53.53 o 
  -3   5   3       61.47       80.31      8.95 o 
  -2   5   3     3407.67     3540.79     39.34 o 
  -1   5   3    30564.05    29525.62    251.04 o 
   0   5   3     2395.81     2389.54     32.56 o 
   1   5   3    20342.04    20087.60    213.15 o 
   2   5   3       64.96       79.02      8.44 o 
   3   5   3     4734.23     4735.25     56.35 o 
   4   5   3       19.74       29.72     14.74 o 
   5   5   3       39.62       38.50      9.44 o 
   6   5   3     3673.53     3663.06     49.78 o 
   7   5   3    11921.87    11939.41    125.72 o 
   8   5   3        3.79        0.16      6.82 o 
   9   5   3       27.91       14.39     16.35 o 
  10   5   3       80.60       92.65     26.72 o 
  11   5   3       13.28       20.75     25.88 o 
  12   5   3       43.03       70.59     30.08 o 
  13   5   3     1046.95      918.56     81.22 o 
  14   5   3        3.24       -8.90     30.08 o 
  15   5   3      690.92      724.22     62.06 o 
 -17   6   3     1370.48     1388.80     75.79 o 
 -16   6   3       36.66       62.67     34.36 o 
 -15   6   3     5920.79     5746.93    167.77 o 
 -14   6   3       25.31       57.99     31.53 o 
 -13   6   3       83.72      104.34     31.03 o 
 -12   6   3     1036.42      934.55     57.26 o 
 -11   6   3    17710.26    17610.58    204.58 o 
 -10   6   3     2629.56     2649.39     51.09 o 
  -9   6   3      137.64      166.26     25.51 o 
  -8   6   3     4181.49     4170.57     65.77 o 
  -7   6   3     6410.50     6645.45     90.07 o 
  -6   6   3     1191.58     1089.77     34.59 o 
  -5   6   3     7812.60     7913.73    117.34 o 
  -4   6   3       39.72       66.03     11.40 o 
  -3   6   3     7045.06     6966.02     79.19 o 
  -2   6   3     2113.60     2051.07     38.09 o 
  -1   6   3    11909.33    12336.89    114.03 o 
   0   6   3     2353.41     2202.20     32.08 o 
   1   6   3        8.92        8.69      5.84 o 
   2   6   3     1961.71     1932.36     30.12 o 
   3   6   3     1157.99     1135.78     22.94 o 
   4   6   3      279.12      292.47     17.96 o 
   5   6   3      106.53      116.97     14.42 o 
   6   6   3    23497.37    23334.54    256.92 o 
   7   6   3     1501.45     1474.13     36.71 o 
   8   6   3      244.72      222.94     18.84 o 
   9   6   3     2004.99     1929.77     72.57 o 
  10   6   3     5157.90     5113.05    179.76 o 
  11   6   3      270.92      244.18     37.18 o 
  12   6   3       86.30       92.67     32.47 o 
  13   6   3       20.14        5.99     30.13 o 
  14   6   3     3868.03     3813.96    119.56 o 
 -16   7   3      545.96      606.65     57.90 o 
 -15   7   3       69.85       25.10     35.29 o 
 -14   7   3     1358.19     1272.99    104.52 o 
 -13   7   3       64.48       53.26     31.07 o 
 -12   7   3      380.23      391.63     31.46 o 
 -11   7   3      922.47     1010.35     35.09 o 
 -10   7   3       21.70       28.04     14.78 o 
  -9   7   3     1320.43     1269.10     44.20 o 
  -8   7   3     4620.78     4778.56     74.90 o 
  -7   7   3      593.96      600.68     27.04 o 
  -6   7   3        0.01       19.50     12.55 o 
  -5   7   3      228.77      227.46     22.54 o 
  -4   7   3        5.51       -0.75     10.53 o 
  -3   7   3     1330.02     1359.78     28.88 o 
  -2   7   3     2557.10     2675.50     44.69 o 
  -1   7   3      158.89      222.42     14.12 o 
   0   7   3      168.34      173.65     14.53 o 
   1   7   3      139.67      171.41     18.45 o 
   2   7   3      216.22      176.53     15.95 o 
   3   7   3       17.54       36.38     13.07 o 
   4   7   3     1022.89     1054.83     42.67 o 
   5   7   3      200.13      145.37     16.99 o 
   6   7   3      527.22      457.13     24.72 o 
   7   7   3      593.63      610.77     28.47 o 
   8   7   3      141.58      125.36     17.54 o 
   9   7   3     1099.43     1085.84     57.43 o 
  10   7   3      901.10      823.32     55.53 o 
  11   7   3     1635.31     1633.53     74.36 o 
  12   7   3       13.60       22.86     30.07 o 
 -15   8   3     5088.47     5001.50    138.82 o 
 -14   8   3      432.96      457.60     50.82 o 
 -13   8   3      579.81      542.96     50.61 o 
 -12   8   3      782.74      796.16     45.84 o 
 -11   8   3     2746.88     2776.11     58.02 o 
 -10   8   3      580.07      607.28     31.08 o 
  -9   8   3     2145.71     2167.41     50.01 o 
  -8   8   3     1236.72     1237.73     37.38 o 
  -7   8   3     5657.63     5763.30     86.75 o 
  -6   8   3     1477.37     1413.19     37.86 o 
  -5   8   3     1253.52     1183.60     34.07 o 
  -4   8   3     3122.74     3120.81     55.36 o 
  -3   8   3      942.93      994.22     38.56 o 
  -2   8   3      622.46      647.13     28.69 o 
  -1   8   3    10023.41    10050.94    148.11 o 
   0   8   3     2912.67     2931.87     64.04 o 
   1   8   3        1.01      -14.96     14.96 o 
   2   8   3     3434.33     3368.33     85.20 o 
   3   8   3        9.43        2.01     13.06 o 
   4   8   3     1725.50     1783.63     42.44 o 
   5   8   3       77.14       84.36     17.48 o 
   6   8   3    10446.82    10624.32    137.43 o 
   7   8   3        0.44       -2.00     15.05 o 
   8   8   3      210.97      218.08     21.97 o 
   9   8   3        5.68      -16.16     27.26 o 
  10   8   3     1072.78     1203.39     67.87 o 
  11   8   3      815.06      759.71     58.35 o 
  12   8   3      361.44      334.72     46.54 o 
 -14   9   3       82.66      118.70     38.57 o 
 -13   9   3      177.32      213.08     40.92 o 
 -12   9   3       54.81       57.87     23.96 o 
 -11   9   3      560.32      518.24     40.74 o 
 -10   9   3      653.35      707.06     39.21 o 
  -9   9   3      237.11      224.47     22.96 o 
  -8   9   3      145.91      163.50     20.80 o 
  -7   9   3      189.34      196.37     25.40 o 
  -6   9   3     1145.56     1164.85     59.25 o 
  -5   9   3     1845.01     1830.52     54.48 o 
  -4   9   3      806.63      775.20     53.41 o 
  -3   9   3      150.45      180.70     24.24 o 
  -2   9   3      539.93      507.77     27.94 o 
  -1   9   3        0.72       -1.29     16.39 o 
   0   9   3       15.89       -6.66     16.22 o 
   1   9   3      311.91      285.39     37.77 o 
   2   9   3     1584.28     1506.79     48.66 o 
   3   9   3        2.79       -7.46     16.96 o 
   4   9   3      193.97      219.28     25.85 o 
   5   9   3       18.22       14.39     22.54 o 
   6   9   3      868.06      905.32     57.72 o 
   7   9   3      680.60      675.47     41.24 o 
   8   9   3      134.91      142.78     21.56 o 
   9   9   3      580.64      551.86     50.31 o 
  10   9   3      110.69       91.40     37.28 o 
  11   9   3     1003.14     1020.68     79.89 o 
 -12  10   3        4.53      -14.65     29.56 o 
 -11  10   3     1693.35     1780.55     59.06 o 
 -10  10   3      943.92      919.96     46.46 o 
  -9  10   3      824.32      859.60     45.69 o 
  -8  10   3     3672.88     3769.55     86.11 o 
  -7  10   3      859.58      892.79     46.09 o 
  -6  10   3      328.19      278.73     62.04 o 
  -5  10   3     4098.87     4144.26     89.00 o 
  -4  10   3     2741.72     2733.61     70.13 o 
  -3  10   3     2489.90     2458.84     66.22 o 
  -2  10   3      582.16      669.17     47.05 o 
  -1  10   3     1378.06     1350.09     47.65 o 
   0  10   3     1990.09     2068.92     58.68 o 
   1  10   3      755.95      686.02     39.46 o 
   2  10   3     3808.31     3954.66    100.44 o 
   3  10   3      718.32      700.26    107.05 o 
   4  10   3     9497.86     9658.97    155.65 o 
   5  10   3        4.22       -6.87     19.46 o 
   6  10   3     1193.14     1255.43     63.13 o 
   7  10   3        7.26       10.36     21.70 o 
   8  10   3      145.13      196.45     37.11 o 
   9  10   3       41.11       10.65     51.93 o 
 -10  11   3       34.69       11.78     24.13 o 
  -9  11   3       72.90       91.01     26.47 o 
  -8  11   3       53.59       57.53     25.21 o 
  -7  11   3      289.33      317.60     43.46 o 
  -6  11   3      146.39      162.09     36.01 o 
  -5  11   3      203.85      217.46     29.64 o 
  -4  11   3       95.75      111.30     25.86 o 
  -3  11   3      184.17      172.70     33.33 o 
  -2  11   3      293.48      325.16     39.41 o 
  -1  11   3      555.41      539.89     47.27 o 
   0  11   3       24.05       56.06     22.74 o 
   1  11   3     2345.30     2243.08     64.83 o 
   2  11   3        7.36        7.86     21.42 o 
   3  11   3      469.81      461.62     46.54 o 
   4  11   3     1213.50     1162.69     49.34 o 
   5  11   3       57.21      110.51     26.69 o 
   6  11   3      205.74      245.04     31.51 o 
   7  11   3        2.84       -3.82     33.94 o 
  -6  12   3     2333.61     2252.39     70.98 o 
  -5  12   3     1755.59     1800.97     64.17 o 
  -4  12   3       53.45       52.38     45.27 o 
  -3  12   3      224.97      247.35     38.57 o 
  -2  12   3       85.21      101.82     33.74 o 
  -1  12   3     1273.28     1248.42     66.33 o 
   0  12   3      202.61      242.99     38.12 o 
   1  12   3       59.22       24.78     29.14 o 
   2  12   3      706.37      890.98    100.53 o 
   3  12   3      261.33      266.61     37.42 o 
 -20   0   4     3624.39     3810.82    173.10 o 
 -19   0   4     3112.38     3253.22    103.78 o 
 -18   0   4     1536.12     1642.58     95.20 o 
 -17   0   4     1223.32     1239.70     61.41 o 
 -16   0   4     3870.84     4008.51    105.77 o 
 -15   0   4       65.19       66.68     25.30 o 
 -14   0   4      711.43      785.34     45.48 o 
 -13   0   4      962.02     1044.27     63.91 o 
 -12   0   4     9520.56     9581.36    131.58 o 
 -11   0   4     5735.64     5605.04     83.22 o 
 -10   0   4     9311.84     9254.33    124.31 o 
  -8   0   4     7765.35     7534.56    101.18 o 
  -7   0   4     6597.50     6669.59     89.35 o 
  -6   0   4      791.16      684.40     17.54 o 
  -5   0   4     1666.54     1608.42     27.73 o 
  -4   0   4     1329.37     1353.78     30.50 o 
  -3   0   4    33270.64    34871.00    493.23 o 
  -2   0   4     2109.17     2045.16     40.45 o 
  -1   0   4    30342.46    31688.92    625.82 o 
   0   0   4     2455.05     2488.18     45.08 o 
   1   0   4     4950.89     4824.11    105.19 o 
   2   0   4     1431.45     1376.79     29.43 o 
   3   0   4    15227.40    16341.15    331.55 o 
   4   0   4     2381.97     2446.44     57.26 o 
   5   0   4    56426.59    56741.02    800.80 o 
   6   0   4     1337.99     1178.40     57.26 o 
   7   0   4     1554.56     1415.41     67.91 o 
   8   0   4      316.30      310.24     41.28 o 
   9   0   4     3509.85     3519.22    123.83 o 
  10   0   4      614.86      615.16     58.59 o 
  11   0   4       37.45      115.84     37.28 o 
  12   0   4      378.71      334.21     51.93 o 
  13   0   4      139.97      111.85     43.94 o 
  14   0   4     1733.68     1768.26    103.86 o 
  15   0   4     6824.67     6296.77    215.71 o 
  16   0   4     1812.51     1805.55    115.84 o 
 -20   1   4     1327.53     1364.78     76.27 o 
 -19   1   4      494.14      518.12     42.95 o 
 -18   1   4       27.26       17.49     20.64 o 
 -17   1   4       94.77      122.14     21.91 o 
 -16   1   4      246.13      242.28     27.87 o 
 -15   1   4        3.51        3.42     14.47 o 
 -14   1   4     1170.45     1105.31     36.05 o 
 -13   1   4     1061.30     1022.24     39.61 o 
 -12   1   4     2833.63     2855.56     39.77 o 
 -11   1   4      519.60      490.78     15.16 o 
 -10   1   4       11.48       24.35      6.39 o 
  -9   1   4       17.01       34.72      6.44 o 
  -8   1   4     8919.73     8875.50    102.79 o 
  -7   1   4        9.12       -0.03      4.78 o 
  -6   1   4    22025.51    22519.49    190.65 o 
  -5   1   4     1545.55     1613.65     19.84 o 
  -4   1   4     4063.19     4214.64     44.46 o 
  -3   1   4     4810.83     4972.02     56.73 o 
  -2   1   4       54.75       69.69     11.34 o 
  -1   1   4     3460.54     3613.89     60.24 o 
   0   1   4    10458.64    10959.50    132.41 o 
   1   1   4      192.27      241.48     10.28 o 
   2   1   4    29135.84    29730.38    299.88 o 
   3   1   4     1963.72     1942.12     33.69 o 
   4   1   4     3725.49     3485.57     43.64 o 
   5   1   4       14.72       19.04      5.54 o 
   6   1   4      530.95      543.14     12.27 o 
   7   1   4     1607.19     1574.08     34.47 o 
   8   1   4     3424.98     3581.45     85.20 o 
   9   1   4     1201.69     1214.77     49.42 o 
  10   1   4      487.85      506.62     63.25 o 
  11   1   4      326.58      376.77     63.25 o 
  12   1   4      155.09      159.57     30.59 o 
  13   1   4      927.75      860.06     56.47 o 
  14   1   4      122.90      140.12     33.90 o 
  15   1   4        2.16       31.75     31.03 o 
  16   1   4     2380.38     2288.17     91.33 o 
 -19   2   4      256.21      314.63     36.80 o 
 -18   2   4        0.69       -2.62     24.53 o 
 -17   2   4     3644.62     3646.14     87.09 o 
 -16   2   4     9298.62     9127.89    152.43 o 
 -15   2   4      774.47      791.97     46.20 o 
 -14   2   4      121.28      109.80     21.97 o 
 -13   2   4     3551.51     3471.54     73.98 o 
 -12   2   4     7172.65     7089.34     80.42 o 
 -11   2   4     1507.96     1455.17     26.77 o 
 -10   2   4     8939.97     8887.63     94.45 o 
  -9   2   4     7432.40     7006.88     76.59 o 
  -8   2   4      605.33      542.31     37.78 o 
  -7   2   4       18.99        6.10      4.06 o 
  -6   2   4    14937.86    14972.74    158.96 o 
  -5   2   4    28572.37    28285.79    259.69 o 
  -4   2   4       72.68       74.76      7.78 o 
  -3   2   4     6662.47     7358.53     66.28 o 
  -2   2   4      601.03      612.43     13.90 o 
  -1   2   4    10356.74    11322.25    138.11 o 
   0   2   4      285.69      296.97     10.47 o 
   1   2   4    36223.23    35978.27    415.81 o 
   2   2   4     7687.52     7773.24    169.57 o 
   3   2   4     2281.30     2345.11     33.61 o 
   4   2   4     1283.33     1323.22     23.39 o 
   5   2   4    23098.31    22426.20    233.19 o 
   6   2   4       25.97       48.47      7.50 o 
   7   2   4     3479.75     3349.30     56.29 o 
   8   2   4     1785.43     1829.26     57.34 o 
   9   2   4     8854.86     8506.66    161.37 o 
  10   2   4      540.36      514.50     38.86 o 
  11   2   4     7382.06     7377.70    226.36 o 
  12   2   4     5620.73     5531.85    129.84 o 
  13   2   4     5614.14     5634.36    134.48 o 
  14   2   4        5.50      -20.76     28.63 o 
  15   2   4      534.11      543.42     52.25 o 
 -19   3   4      161.99      103.08     29.36 o 
 -18   3   4       51.94       53.04     25.57 o 
 -17   3   4     1510.35     1539.49     58.06 o 
 -16   3   4       94.37       95.22     30.28 o 
 -15   3   4      899.28      917.37     49.60 o 
 -14   3   4       11.64       12.02     17.98 o 
 -13   3   4     1105.62     1059.57     51.15 o 
 -12   3   4       20.01       15.63      7.29 o 
 -11   3   4       30.04       33.68      8.24 o 
 -10   3   4      397.04      409.92     16.17 o 
  -9   3   4     2007.12     1848.25     30.53 o 
  -8   3   4      399.01      401.59     22.85 o 
  -7   3   4       53.52       52.17      7.59 o 
  -6   3   4     8274.53     8018.71     92.28 o 
  -5   3   4      433.91      400.06     16.73 o 
  -4   3   4      360.45      379.10     17.29 o 
  -3   3   4      323.51      346.23     14.29 o 
  -2   3   4    17605.93    18040.90    154.83 o 
  -1   3   4      444.64      480.61     11.70 o 
   0   3   4     1023.49     1058.98     31.70 o 
   1   3   4      540.34      536.32     18.07 o 
   2   3   4     5802.42     5565.36     77.56 o 
   3   3   4      168.67      174.95     20.41 o 
   4   3   4      518.07      627.39     24.60 o 
   5   3   4      312.03      355.53     14.30 o 
   6   3   4     1756.10     1747.79     30.89 o 
   7   3   4     2791.97     2832.81     42.52 o 
   8   3   4     1798.68     1886.50    111.18 o 
   9   3   4      601.23      493.89     47.93 o 
  10   3   4       13.98       22.22     21.17 o 
  11   3   4     1314.81     1200.43     85.88 o 
  12   3   4     1022.63     1060.75     55.54 o 
  13   3   4       30.94       69.68     24.60 o 
  14   3   4       44.09       28.90     24.03 o 
  15   3   4       50.78       73.22     28.38 o 
 -19   4   4       27.94       13.53     34.80 o 
 -18   4   4      464.19      398.49     47.91 o 
 -17   4   4       71.00       11.81     36.62 o 
 -16   4   4     6336.70     6039.79    210.38 o 
 -15   4   4       36.51       43.61     21.52 o 
 -14   4   4     3440.54     3426.75     78.95 o 
 -13   4   4       23.62       48.16     18.51 o 
 -12   4   4     3649.19     3690.31     65.58 o 
 -11   4   4      377.04      405.92     20.75 o 
 -10   4   4      379.55      340.73     16.32 o 
  -9   4   4     1922.16     1689.95     30.02 o 
  -8   4   4      158.26      161.93     11.98 o 
  -7   4   4        4.52       22.68     10.26 o 
  -6   4   4     2647.83     2489.58     34.45 o 
  -5   4   4     9051.66     8493.20     98.57 o 
  -4   4   4     6596.64     7182.41    100.02 o 
  -3   4   4     1061.46      886.27     18.39 o 
  -2   4   4    15766.89    16962.92    147.72 o 
  -1   4   4     1608.39     1493.30     28.29 o 
   0   4   4     6307.02     6789.52     83.22 o 
   1   4   4    18337.77    17877.11    170.34 o 
   2   4   4       17.41       14.62      7.47 o 
   3   4   4      947.59      929.65     26.07 o 
   4   4   4     1494.51     1552.06     27.01 o 
   5   4   4    11098.89    10708.20    122.95 o 
   6   4   4      152.39      143.32     14.86 o 
   7   4   4     1204.60     1211.64     25.72 o 
   8   4   4     4314.46     4441.69     74.07 o 
   9   4   4     2043.09     1913.58     62.50 o 
  10   4   4      381.18      380.97     29.84 o 
  11   4   4     3158.26     3335.96     77.06 o 
  12   4   4      378.47      398.82     33.25 o 
  13   4   4      324.28      313.72     33.14 o 
  14   4   4      487.74      495.37     51.26 o 
  15   4   4      754.00      827.47     67.24 o 
 -18   5   4       13.55        3.01     32.39 o 
 -17   5   4     1835.94     1854.81     89.88 o 
 -16   5   4      210.69      240.29     40.45 o 
 -15   5   4      849.94      722.39     54.58 o 
 -14   5   4      437.85      446.11     43.77 o 
 -13   5   4     5511.85     5169.02    125.67 o 
 -12   5   4      692.14      672.75     45.16 o 
 -11   5   4     2324.57     2258.71     79.82 o 
 -10   5   4      945.76      906.76     26.71 o 
  -9   5   4     2930.11     2874.65     45.68 o 
  -8   5   4     2614.61     2780.62     40.40 o 
  -7   5   4     1154.05     1047.21     21.74 o 
  -6   5   4    21032.36    21145.35    202.75 o 
  -5   5   4     9285.92     9380.57    108.30 o 
  -4   5   4     4199.50     4341.21     50.97 o 
  -3   5   4     1109.73     1186.42     19.41 o 
  -2   5   4    44030.82    45811.94    382.95 o 
  -1   5   4     1497.87     1615.53     25.58 o 
   0   5   4     8678.37     8708.60    131.64 o 
   1   5   4     1988.31     2153.28     31.78 o 
   2   5   4    29008.49    28986.19    304.94 o 
   3   5   4     1652.70     1685.61     31.83 o 
   4   5   4     4242.92     4340.55     54.42 o 
   5   5   4      347.52      397.12     16.71 o 
   6   5   4      884.53      887.06     22.98 o 
   7   5   4        9.14       16.92      9.40 o 
   8   5   4     7426.19     7287.97    111.42 o 
   9   5   4     2425.98     2333.63     58.72 o 
  10   5   4       72.38       70.94     26.82 o 
  11   5   4      535.10      494.86     45.16 o 
  12   5   4     4321.20     4258.47    151.13 o 
  13   5   4        3.25       24.96     29.65 o 
  14   5   4      130.78      104.02     35.74 o 
 -17   6   4     1192.34     1185.31     74.74 o 
 -16   6   4     2623.28     2617.24     95.08 o 
 -15   6   4      146.74      144.54     41.28 o 
 -14   6   4     1652.72     1681.20     80.56 o 
 -13   6   4        6.63        5.74     21.16 o 
 -12   6   4       40.70       20.83     13.48 o 
 -11   6   4      849.17      799.54     30.02 o 
 -10   6   4      252.20      256.22     19.77 o 
  -9   6   4      614.07      635.92     26.57 o 
  -8   6   4      894.77      937.68     29.51 o 
  -7   6   4      239.76      225.97     17.34 o 
  -6   6   4     1435.28     1548.35     35.05 o 
  -5   6   4      264.29      236.40     16.68 o 
  -4   6   4     1254.25     1437.30     31.89 o 
  -3   6   4     9719.71     9566.85     91.33 o 
  -2   6   4    11472.68    12109.21    112.50 o 
  -1   6   4     7737.29     7480.52     80.92 o 
   0   6   4     6633.69     7001.53     77.04 o 
   1   6   4       28.02       22.56      6.82 o 
   2   6   4      497.69      499.53     16.39 o 
   3   6   4      882.11      859.91     22.08 o 
   4   6   4     1775.55     1877.95     39.15 o 
   5   6   4     4857.18     4964.23     73.10 o 
   6   6   4     3349.52     3500.39     58.61 o 
   7   6   4      720.72      639.69     26.08 o 
   8   6   4        4.92        8.67     16.35 o 
   9   6   4      717.75      694.29     48.93 o 
  10   6   4        1.63       -2.66     11.37 o 
  11   6   4       99.16      117.31     71.90 o 
  12   6   4      132.33      143.14     35.78 o 
  13   6   4       47.77       45.36     33.86 o 
 -16   7   4      954.18      887.38     65.39 o 
 -14   7   4     1281.97     1228.32     65.43 o 
 -13   7   4     5294.04     5053.68    181.75 o 
 -12   7   4     6347.85     6235.61     94.09 o 
 -11   7   4       11.54       25.79     15.05 o 
 -10   7   4      158.06      180.64     18.96 o 
  -9   7   4     8140.95     8137.58    110.63 o 
  -8   7   4    15564.17    15736.68    185.45 o 
  -7   7   4      457.90      437.96     32.29 o 
  -6   7   4      317.21      403.60     25.57 o 
  -5   7   4     1871.94     1836.74     39.38 o 
  -4   7   4       49.30      103.63     13.48 o 
  -3   7   4     4399.27     4364.86     57.95 o 
  -2   7   4    22872.21    23652.61    230.89 o 
  -1   7   4     3291.77     3260.46     52.64 o 
   0   7   4       26.31       20.09     10.76 o 
   1   7   4      413.38      401.38     22.71 o 
   2   7   4     1308.03     1337.54     33.27 o 
   3   7   4       32.40       34.21     22.49 o 
   4   7   4    19041.06    19138.04    216.69 o 
   5   7   4     1125.75     1107.64     33.42 o 
   6   7   4     2477.10     2541.60     50.76 o 
   7   7   4     1614.68     1649.75     57.66 o 
   8   7   4    12679.84    12831.04    186.99 o 
   9   7   4      202.56      204.25     34.80 o 
  10   7   4     1794.17     1743.73     73.69 o 
  11   7   4      650.01      586.67     52.70 o 
  12   7   4     5717.34     5511.17    209.05 o 
  13   7   4     2296.21     2136.96    166.44 o 
 -15   8   4     1227.14     1138.77     72.33 o 
 -14   8   4       37.91       62.58     33.90 o 
 -13   8   4     1129.55     1175.47     64.00 o 
 -12   8   4        1.78       14.39     16.32 o 
 -11   8   4     2836.04     2822.12     58.96 o 
 -10   8   4      234.05      218.88     22.05 o 
  -9   8   4      799.24      784.64     31.71 o 
  -8   8   4     1053.54     1033.80     34.64 o 
  -7   8   4      516.67      483.59     26.20 o 
  -6   8   4      743.94      784.98     62.94 o 
  -5   8   4     2097.01     2051.75     44.19 o 
  -4   8   4      272.35      310.97     26.18 o 
  -3   8   4     4545.40     4466.92     71.83 o 
  -2   8   4       78.22      122.08     52.31 o 
  -1   8   4     4288.79     4293.23     80.42 o 
   0   8   4       67.98      105.22     18.56 o 
   1   8   4      519.13      506.54     29.96 o 
   2   8   4     1881.25     1891.16     42.17 o 
   3   8   4      112.10      118.26     16.73 o 
   4   8   4       48.88       69.79     16.31 o 
   5   8   4       84.65       75.83     16.89 o 
   6   8   4       45.96       52.62     16.25 o 
   7   8   4     1194.56     1200.51     38.02 o 
   8   8   4      149.05      155.22     25.47 o 
   9   8   4     1925.06     1896.56     76.70 o 
  10   8   4      452.83      424.86     46.96 o 
  11   8   4     1941.62     1908.82    160.45 o 
 -14   9   4        1.89      -31.53     31.53 o 
 -13   9   4     1112.93     1087.30     65.18 o 
 -12   9   4       52.17       64.93     25.16 o 
 -11   9   4       42.84       30.81     18.28 o 
 -10   9   4      291.39      313.64     26.13 o 
  -9   9   4     8234.26     8391.85    118.95 o 
  -8   9   4      203.75      204.29     26.29 o 
  -7   9   4      610.62      624.18     36.96 o 
  -6   9   4    12425.80    12572.26    186.32 o 
  -5   9   4      946.97      968.13     41.03 o 
  -4   9   4      714.43      705.91     40.44 o 
  -3   9   4       12.23       -7.92     17.13 o 
  -2   9   4    12637.07    12882.43    203.36 o 
  -1   9   4      125.55      121.50     21.53 o 
   0   9   4     1295.06     1366.16     77.84 o 
   1   9   4       84.56       61.92     19.11 o 
   2   9   4    16834.58    16779.37    348.86 o 
   3   9   4      370.40      340.21     28.96 o 
   4   9   4      402.58      355.00     30.39 o 
   5   9   4      349.78      317.85     28.63 o 
   6   9   4     2104.88     2066.84     59.32 o 
   7   9   4     1757.38     1747.10     47.68 o 
   8   9   4      849.21      980.32     48.26 o 
   9   9   4      390.55      346.01     44.36 o 
  10   9   4      521.22      491.01     51.00 o 
 -12  10   4      376.31      467.37     75.90 o 
 -11  10   4      433.87      486.08     37.46 o 
 -10  10   4      293.54      335.28     32.56 o 
  -9  10   4       83.89       74.60     25.16 o 
  -8  10   4      684.62      698.37     42.22 o 
  -7  10   4       54.07       23.84     15.53 o 
  -6  10   4       12.50       27.85     20.89 o 
  -5  10   4      137.55      148.89     28.62 o 
  -4  10   4        5.50      -18.94     18.94 o 
  -3  10   4      964.66      995.19     52.25 o 
  -2  10   4      362.22      311.07     35.78 o 
  -1  10   4     1517.24     1510.41     52.62 o 
   0  10   4       79.89       81.02     21.93 o 
   1  10   4        3.90       17.49     19.43 o 
   2  10   4     1016.82     1002.60     53.19 o 
   3  10   4      784.74      834.77     48.04 o 
   4  10   4     1753.94     1798.93     57.08 o 
   5  10   4      151.53      142.34     25.41 o 
   6  10   4      756.12      682.96     41.18 o 
   7  10   4       49.73       36.45     22.21 o 
   8  10   4      375.33      368.12     43.77 o 
 -10  11   4      484.68      528.92     80.41 o 
  -9  11   4     1475.46     1454.23     56.46 o 
  -8  11   4     3653.44     3604.93    100.23 o 
  -7  11   4     3005.38     3064.12     99.25 o 
  -6  11   4      985.29     1126.94     49.27 o 
  -5  11   4     1652.86     1760.02     67.42 o 
  -4  11   4      455.21      441.30     44.25 o 
  -3  11   4      783.40      812.03     54.58 o 
  -2  11   4     4501.88     4374.13    132.49 o 
  -1  11   4      184.11      200.36     34.36 o 
   0  11   4     1152.54     1251.40     72.57 o 
   1  11   4       26.12       48.24     23.31 o 
   2  11   4     2026.97     2172.14     64.55 o 
   3  11   4      214.42      255.37     30.92 o 
   4  11   4     4241.39     4124.31     92.34 o 
   5  11   4      653.01      642.85     42.88 o 
   6  11   4      283.29      312.39     34.14 o 
  -6  12   4      351.02      378.29     37.35 o 
  -5  12   4      955.40     1017.53     52.78 o 
  -4  12   4      786.20      791.23     57.85 o 
  -3  12   4      512.29      548.37     50.82 o 
  -2  12   4       54.37       64.58     31.07 o 
  -1  12   4      343.75      372.08     44.25 o 
   0  12   4      113.54      133.07     33.95 o 
   1  12   4     1917.99     1971.68     79.96 o 
   2  12   4       48.56       20.64     30.13 o 
 -20   1   5      258.54      276.46     36.56 o 
 -19   1   5      289.08      374.78     37.22 o 
 -18   1   5     4307.78     4392.42    157.80 o 
 -17   1   5     1836.23     1844.43     50.35 o 
 -16   1   5        9.52        3.69     15.77 o 
 -15   1   5      519.74      569.55     43.82 o 
 -14   1   5      575.76      620.51     28.45 o 
 -13   1   5     7704.71     7695.80    104.86 o 
 -12   1   5      420.97      402.32     14.19 o 
 -11   1   5    16200.15    16102.33    145.32 o 
 -10   1   5    11582.97    11427.63    106.09 o 
  -9   1   5     1166.01     1039.78     18.69 o 
  -8   1   5     1849.99     2006.24     29.13 o 
  -7   1   5    13967.16    13093.88    115.83 o 
  -6   1   5       72.33       67.59      5.56 o 
  -5   1   5    20469.74    19959.64    387.42 o 
  -4   1   5     5288.19     5523.11     63.38 o 
  -3   1   5    32574.07    32640.06    328.81 o 
  -2   1   5      787.07      820.43     16.47 o 
  -1   1   5       92.84       70.25     13.07 o 
   0   1   5     7175.90     7338.81     93.71 o 
   1   1   5    13740.79    13293.78    160.27 o 
   2   1   5        6.31        4.57      6.44 o 
   3   1   5    13691.86    12852.74    137.23 o 
   4   1   5     3728.48     3495.31     45.24 o 
   5   1   5     2489.73     2543.69     35.69 o 
   6   1   5       87.31      107.22      7.30 o 
   7   1   5    11797.71    11441.78    198.18 o 
   8   1   5      347.61      372.78     43.94 o 
   9   1   5      591.18      574.33     39.54 o 
  10   1   5       46.52       81.83     24.94 o 
  11   1   5      949.29     1000.20     52.70 o 
  12   1   5      292.33      300.32     36.58 o 
  13   1   5     1261.56     1321.90     65.83 o 
  14   1   5     5075.75     4998.88    130.78 o 
  15   1   5     1113.31     1120.76     70.54 o 
 -20   2   5       69.50       32.81     30.64 o 
 -19   2   5       90.95      102.79     28.87 o 
 -18   2   5     1019.36     1071.47     50.53 o 
 -17   2   5      548.27      476.39     37.29 o 
 -16   2   5       98.14       80.65     18.50 o 
 -15   2   5      242.24      204.39     21.22 o 
 -14   2   5     1205.35     1231.30     44.15 o 
 -13   2   5      227.08      228.70     23.45 o 
 -12   2   5     1371.32     1334.95     26.84 o 
 -11   2   5     1562.56     1481.42     27.64 o 
 -10   2   5    14762.87    14783.57    147.19 o 
  -9   2   5      280.63      310.75     13.12 o 
  -8   2   5     1257.97     1326.36     23.76 o 
  -7   2   5      433.41      431.98     11.05 o 
  -6   2   5     1144.55     1185.39     19.21 o 
  -5   2   5     2936.07     3028.25     47.77 o 
  -4   2   5     3436.79     3461.36     44.99 o 
  -3   2   5     5024.69     5020.81     70.61 o 
  -2   2   5     2130.17     2186.77     31.28 o 
  -1   2   5      725.68      727.48     18.45 o 
   0   2   5     1175.25     1223.43     52.92 o 
   1   2   5     6446.08     6639.31     86.82 o 
   2   2   5       45.80       36.42      7.33 o 
   3   2   5     2101.20     2181.17     32.84 o 
   4   2   5       17.93       31.55     11.22 o 
   5   2   5     1183.36     1124.08     22.24 o 
   6   2   5     2000.08     1963.20     39.56 o 
   7   2   5     3178.95     3087.33    105.19 o 
   8   2   5     4642.76     4613.37    103.07 o 
   9   2   5        0.39      -13.45     18.55 o 
  10   2   5       21.60        9.32     21.66 o 
  11   2   5     2423.71     2581.95     81.77 o 
  12   2   5        0.30        5.99     25.42 o 
  13   2   5      237.13      238.30     71.24 o 
  14   2   5     1782.76     1602.68    116.51 o 
  15   2   5     1513.52     1469.84     73.28 o 
 -19   3   5     2213.24     2205.50     71.77 o 
 -18   3   5     2520.46     2520.32    118.89 o 
 -17   3   5     2456.39     2358.81     78.93 o 
 -16   3   5        1.13      -19.87     19.87 o 
 -15   3   5     6001.28     5961.77    110.07 o 
 -14   3   5     2019.62     2170.70     58.98 o 
 -13   3   5    20774.89    20202.99    228.75 o 
 -12   3   5      139.11      136.18     11.79 o 
 -11   3   5     2915.50     2991.10     52.32 o 
 -10   3   5      545.68      513.31     19.22 o 
  -9   3   5        8.47       16.66      7.16 o 
  -8   3   5     9673.43     9652.80    100.61 o 
  -7   3   5    32753.76    31484.39    733.38 o 
  -6   3   5      420.35      440.91     17.10 o 
  -5   3   5     4038.50     4015.72     56.65 o 
  -4   3   5    11308.46    11418.86    101.65 o 
  -3   3   5     1719.67     1578.10     27.33 o 
  -2   3   5      834.96      842.11     15.81 o 
  -1   3   5     9754.46     9300.27    103.02 o 
   0   3   5     1076.13     1122.56     21.61 o 
   1   3   5     5140.47     4991.82     61.56 o 
   2   3   5     5759.89     6002.12     83.44 o 
   3   3   5    12170.31    11712.48    147.29 o 
   4   3   5       65.54      115.25     10.14 o 
   5   3   5      822.06      779.54     20.41 o 
   6   3   5     2523.80     2412.35     38.37 o 
   7   3   5     5753.02     5552.63     85.70 o 
   8   3   5      443.85      416.20     32.91 o 
   9   3   5     2286.48     2261.82     68.97 o 
  10   3   5     5656.58     5947.30    130.71 o 
  11   3   5    11429.73    11309.94    279.62 o 
  12   3   5     2330.60     2432.02     82.71 o 
  13   3   5        4.73       13.32     28.06 o 
  14   3   5     1245.16     1328.95     56.04 o 
  15   3   5        9.23      -22.75     25.30 o 
 -19   4   5      578.62      556.62     55.53 o 
 -18   4   5       28.68       38.61     32.95 o 
 -17   4   5     2719.32     2686.42     94.59 o 
 -16   4   5      166.26       78.20     44.61 o 
 -15   4   5     3403.55     3542.23    201.06 o 
 -14   4   5       64.30       63.52     20.13 o 
 -13   4   5     3772.38     3747.53     63.26 o 
 -12   4   5       17.92       18.37     10.32 o 
 -11   4   5     1247.98     1305.95     28.45 o 
 -10   4   5       55.50       58.58     12.52 o 
  -9   4   5      966.62      814.30     40.80 o 
  -8   4   5    33212.96    32746.66    341.00 o 
  -7   4   5      107.27      140.24      9.91 o 
  -6   4   5    11162.59    10807.84    110.03 o 
  -5   4   5     1050.55      972.02     19.27 o 
  -4   4   5     5486.91     5385.04     54.22 o 
  -3   4   5     3400.38     3404.01     37.85 o 
  -2   4   5      423.88      510.05     29.43 o 
  -1   4   5     2217.97     2228.62     30.69 o 
   0   4   5    30660.36    30201.18    279.20 o 
   1   4   5     5436.96     5419.66     61.00 o 
   2   4   5      809.83      789.69     21.23 o 
   3   4   5     1830.11     1922.94     36.64 o 
   4   4   5     8693.05     8565.06     92.11 o 
   5   4   5     1039.98     1032.68     27.59 o 
   6   4   5      244.97      232.43     14.64 o 
   7   4   5      111.32      144.87     16.48 o 
   8   4   5      669.96      696.13     64.08 o 
   9   4   5       80.28       85.31     19.58 o 
  10   4   5     2203.65     2176.65     90.29 o 
  11   4   5      361.10      292.08     45.62 o 
  12   4   5     2292.94     2230.77     65.83 o 
  13   4   5      229.64      280.27     32.98 o 
  14   4   5      263.84      274.67     66.58 o 
 -18   5   5     1925.00     1929.70     86.05 o 
 -17   5   5      386.39      365.56     46.02 o 
 -16   5   5        1.70       32.96     55.26 o 
 -15   5   5        2.42        1.05     26.82 o 
 -14   5   5     3620.64     3673.34    110.52 o 
 -13   5   5     1487.49     1510.57     61.37 o 
 -12   5   5      174.59      157.28     16.79 o 
 -11   5   5     2621.63     2588.95     46.03 o 
 -10   5   5     3956.65     3925.61    130.06 o 
  -9   5   5      588.32      561.11     21.38 o 
  -8   5   5      172.05      165.71     11.24 o 
  -7   5   5      600.56      528.63     21.17 o 
  -6   5   5      605.61      661.18     25.56 o 
  -5   5   5     1733.22     1440.02     24.62 o 
  -4   5   5       12.84       19.68      7.42 o 
  -3   5   5    76640.81    77334.48    637.81 o 
  -2   5   5      312.10      318.36     12.70 o 
  -1   5   5    10197.64    10619.31    107.68 o 
   0   5   5     2762.91     2735.95     41.16 o 
   1   5   5     1125.56      938.71     20.53 o 
   2   5   5     1871.07     1815.36     41.32 o 
   3   5   5     2012.44     1978.54     32.50 o 
   4   5   5      707.69      637.20     19.33 o 
   5   5   5       13.58       22.61      9.07 o 
   6   5   5      735.98      717.59     26.51 o 
   7   5   5     2096.19     2056.43     43.63 o 
   8   5   5      159.43      152.32     21.32 o 
   9   5   5     2116.73     2066.50     56.43 o 
  10   5   5     1217.41     1109.17     57.85 o 
  11   5   5      463.94      395.76     43.59 o 
  12   5   5      828.05      900.45     64.58 o 
  13   5   5     3011.84     2941.19    102.07 o 
  14   5   5      403.37      410.80     51.31 o 
 -18   6   5     2405.79     2638.61    101.18 o 
 -17   6   5      514.41      535.11     53.64 o 
 -16   6   5       32.61        5.05     29.38 o 
 -15   6   5     2393.50     2377.29     88.44 o 
 -14   6   5     3518.19     3708.39    107.22 o 
 -13   6   5       69.54       41.67     31.92 o 
 -12   6   5     2786.94     2727.45     53.88 o 
 -11   6   5      427.35      469.22     25.25 o 
 -10   6   5    11241.28    11164.75    139.06 o 
  -9   6   5      430.90      479.67     23.91 o 
  -8   6   5       28.65       38.57     12.28 o 
  -7   6   5      211.06      172.19     16.18 o 
  -6   6   5     1300.63     1325.64     51.92 o 
  -5   6   5     1441.24     1420.87     32.97 o 
  -4   6   5     6287.44     6052.72     62.83 o 
  -3   6   5     1471.42     1404.52     31.06 o 
  -2   6   5      775.18      708.68     17.93 o 
  -1   6   5      290.94      310.73     13.57 o 
   0   6   5     4249.34     4043.17     56.10 o 
   1   6   5      203.23      241.83     12.82 o 
   2   6   5     1233.25     1286.95     25.78 o 
   3   6   5     1526.95     1578.75     29.67 o 
   4   6   5     5997.61     5995.65     83.36 o 
   5   6   5     2325.23     2307.29     45.73 o 
   6   6   5     4841.37     4799.53     72.90 o 
   7   6   5    11372.49    11137.01    138.21 o 
   8   6   5     3661.72     3449.40    109.85 o 
   9   6   5      190.28      242.34     53.26 o 
  10   6   5     1459.49     1292.71    215.04 o 
  11   6   5     4967.01     4839.14    128.45 o 
  12   6   5       23.59       23.71     31.45 o 
  13   6   5      715.74      699.98     61.11 o 
 -17   7   5      298.25      337.72     75.23 o 
 -16   7   5      394.00      462.10     52.25 o 
 -15   7   5      520.09      383.48     65.24 o 
 -14   7   5      323.96      347.95     42.77 o 
 -13   7   5     1751.09     1767.90     55.95 o 
 -12   7   5      568.79      624.39     30.77 o 
 -11   7   5      171.33      191.84     26.71 o 
 -10   7   5       99.53      104.87     16.77 o 
  -9   7   5      605.38      592.61     28.14 o 
  -8   7   5      325.19      334.65     22.18 o 
  -7   7   5      755.76      802.23     29.07 o 
  -6   7   5      790.21      805.59     28.90 o 
  -5   7   5      606.25      716.05     26.04 o 
  -4   7   5       65.53       80.50     11.61 o 
  -3   7   5     1526.99     1593.99     34.10 o 
  -2   7   5      424.81      429.27     31.13 o 
  -1   7   5     1425.77     1515.96     30.96 o 
   0   7   5     1331.72     1276.25     31.16 o 
   1   7   5       62.42       79.55     12.92 o 
   2   7   5     1743.69     1827.73     42.73 o 
   3   7   5       27.45       39.96     13.63 o 
   4   7   5     1726.18     1723.08     50.33 o 
   5   7   5      343.24      353.34     28.64 o 
   6   7   5      252.02      278.77     23.20 o 
   7   7   5      343.07      325.61     28.44 o 
   8   7   5      433.80      427.75     45.94 o 
   9   7   5       34.09       31.02     28.61 o 
  10   7   5     1918.06     1841.16     76.52 o 
  11   7   5     1043.34     1049.47     68.14 o 
  12   7   5      959.01      846.85     93.21 o 
 -16   8   5      310.43      243.21     45.08 o 
 -15   8   5      334.38      269.39     44.13 o 
 -14   8   5     2959.54     2943.45     99.68 o 
 -13   8   5       21.25       21.46     22.48 o 
 -12   8   5     1579.58     1540.78     44.14 o 
 -11   8   5     2324.10     2253.54     84.37 o 
 -10   8   5     5828.23     5962.10    103.45 o 
  -9   8   5     1287.42     1277.18     38.13 o 
  -8   8   5     2659.40     2686.41     60.16 o 
  -7   8   5      839.07      855.15     36.68 o 
  -6   8   5     1039.57     1056.39     32.93 o 
  -5   8   5      271.86      264.32     19.70 o 
  -4   8   5     5810.52     5878.25    102.36 o 
  -3   8   5      106.58       92.01     18.15 o 
  -2   8   5      483.70      525.83     29.44 o 
  -1   8   5      954.39      923.68     44.34 o 
   0   8   5     5033.07     5014.08     89.66 o 
   1   8   5       69.34       74.62     23.05 o 
   2   8   5      713.67      676.88     28.26 o 
   3   8   5     2524.86     2568.59     53.02 o 
   4   8   5     8052.75     7858.04    108.18 o 
   5   8   5     2134.34     2111.08     48.21 o 
   6   8   5     1174.32     1204.33     37.48 o 
   7   8   5     1373.71     1323.31     47.98 o 
   8   8   5     4017.38     3899.77    115.84 o 
   9   8   5      215.56      165.56     36.02 o 
  10   8   5      930.71      912.94    108.52 o 
  11   8   5     2595.66     2442.24     93.51 o 
 -14   9   5       62.21       59.40     36.24 o 
 -13   9   5      804.05      786.14     45.66 o 
 -12   9   5       85.27       91.33     20.48 o 
 -11   9   5        9.20       22.35     17.55 o 
 -10   9   5      443.52      406.06     27.79 o 
  -9   9   5       82.65       71.13     18.75 o 
  -8   9   5     1070.51     1051.52     79.18 o 
  -7   9   5      403.03      483.72     43.19 o 
  -6   9   5     2006.96     1825.43     54.95 o 
  -5   9   5      128.58      141.99     23.65 o 
  -4   9   5      335.25      344.85     29.37 o 
  -3   9   5     1515.32     1429.13     57.43 o 
  -2   9   5        2.26       10.60     16.96 o 
  -1   9   5       37.05       60.82     26.26 o 
   0   9   5     1108.23      996.64     40.23 o 
   1   9   5        7.44       -5.38     16.60 o 
   2   9   5      410.33      395.71     30.51 o 
   3   9   5       26.90       29.29     19.51 o 
   4   9   5       53.57       60.33     21.34 o 
   5   9   5       29.97       47.44     20.60 o 
   6   9   5      313.48      314.23     30.44 o 
   7   9   5      161.96      166.52     26.98 o 
   8   9   5      261.72      227.50     39.06 o 
   9   9   5      381.33      369.57     46.02 o 
 -12  10   5       11.31       28.99     22.91 o 
 -11  10   5      606.61      659.99     42.41 o 
 -10  10   5     1807.52     1912.45     66.94 o 
  -9  10   5      307.62      303.49     31.86 o 
  -8  10   5     9523.68     9642.40    158.36 o 
  -7  10   5      625.71      629.74     43.01 o 
  -6  10   5     3266.67     3160.92     76.72 o 
  -5  10   5       63.23       47.70     21.52 o 
  -4  10   5     2707.30     2839.67     95.87 o 
  -3  10   5      206.05      245.01     33.90 o 
  -2  10   5       52.14       34.31     23.88 o 
  -1  10   5      311.78      271.35     34.80 o 
   0  10   5     8248.56     8604.31    178.26 o 
   1  10   5     3284.50     3223.74     75.59 o 
   2  10   5      121.66       93.11     22.99 o 
   3  10   5       58.26       28.86     25.52 o 
   4  10   5     9143.17     9451.82    154.11 o 
   5  10   5        2.26      -11.00     20.67 o 
   6  10   5      527.19      478.19     36.76 o 
   7  10   5      316.81      361.36     44.12 o 
   8  10   5       67.71       90.54     53.26 o 
 -10  11   5      540.79      556.56     41.83 o 
  -9  11   5        0.72      -21.38     21.38 o 
  -8  11   5       25.60        8.54     20.67 o 
  -7  11   5     2028.12     1939.75     63.62 o 
  -6  11   5      518.81      478.94     38.14 o 
  -5  11   5     1100.10     1194.21     50.88 o 
  -4  11   5      574.13      516.96    101.20 o 
  -3  11   5       84.26       65.24     28.25 o 
  -2  11   5      437.04      507.86     61.92 o 
  -1  11   5      550.85      564.51     47.54 o 
   0  11   5      282.50      290.16     39.06 o 
   1  11   5        4.51        8.24     24.83 o 
   2  11   5     1370.97     1355.04    149.13 o 
   3  11   5      207.07      176.42     29.14 o 
   4  11   5      129.89       95.68     27.13 o 
   5  11   5       55.88       57.90     30.91 o 
  -6  12   5      371.64      373.14     36.64 o 
  -5  12   5      867.90     1054.92    133.15 o 
  -4  12   5     1313.83     1425.30     75.23 o 
  -3  12   5      388.40      404.75     45.16 o 
  -2  12   5      104.11       84.51     31.97 o 
  -1  12   5       22.64       31.96     30.13 o 
   0  12   5      840.75      811.25     58.35 o 
   1  12   5       21.95       29.56     30.59 o 
 -20   0   6     1406.49     1559.21    109.18 o 
 -19   0   6     3667.39     3751.34    108.08 o 
 -18   0   6     3221.79     3402.22     99.87 o 
 -17   0   6     1453.77     1587.54     64.78 o 
 -16   0   6     7836.96     8230.26    166.02 o 
 -15   0   6       88.04       89.63     23.88 o 
 -14   0   6     2209.41     2254.06     68.62 o 
 -13   0   6    10871.58    10966.95    150.02 o 
 -12   0   6     6053.35     6077.27    103.62 o 
 -11   0   6    22765.36    22441.13    278.03 o 
 -10   0   6      114.74       86.54     11.04 o 
  -9   0   6     6771.27     6403.04     90.39 o 
  -8   0   6      943.77      809.89     22.13 o 
  -7   0   6       47.84       27.81      7.61 o 
  -6   0   6    20617.58    20537.35    247.70 o 
  -5   0   6    50551.60    49354.53    713.19 o 
  -4   0   6    40881.39    41608.95    591.14 o 
  -3   0   6      162.18      161.84     19.97 o 
  -2   0   6    46961.75    47287.31    669.23 o 
  -1   0   6    31380.89    30634.36    611.17 o 
   0   0   6    24465.96    25153.24    449.39 o 
   1   0   6      634.84      568.56     26.63 o 
   2   0   6     2689.32     2400.23     48.28 o 
   3   0   6     6920.28     6946.39    113.56 o 
   4   0   6      372.79      369.99     18.64 o 
   5   0   6    26190.33    25324.04    370.75 o 
   6   0   6    17579.83    17422.58    261.24 o 
   7   0   6     1977.58     2090.49     89.21 o 
   8   0   6      393.89      398.13     47.93 o 
   9   0   6      385.46      358.18     47.93 o 
  10   0   6       46.27       53.26     33.29 o 
  11   0   6      686.08      563.23     63.91 o 
  12   0   6     5712.53     5814.76    195.73 o 
  13   0   6     1126.79     1202.37     89.21 o 
  14   0   6       19.02       15.98     45.27 o 
 -20   1   6      904.88      994.59     55.27 o 
 -19   1   6      128.75      167.50     31.09 o 
 -18   1   6      950.49     1039.56     50.36 o 
 -17   1   6      506.44      529.37     37.09 o 
 -16   1   6      702.05      766.72     34.04 o 
 -15   1   6     1477.39     1477.82     40.70 o 
 -14   1   6       34.35       46.22     14.11 o 
 -13   1   6      543.08      565.40     17.43 o 
 -12   1   6    15028.44    14965.85    137.89 o 
 -11   1   6     2233.77     2222.49     31.01 o 
 -10   1   6     7235.70     7340.96     83.66 o 
  -9   1   6      683.80      679.20     15.13 o 
  -8   1   6      599.25      698.97     18.16 o 
  -7   1   6     1368.76     1340.72     21.65 o 
  -6   1   6     4067.50     4061.55     41.75 o 
  -5   1   6     6674.82     6584.04     70.14 o 
  -4   1   6     5267.01     5318.16     63.06 o 
  -3   1   6       77.67       86.09     16.53 o 
  -2   1   6     2198.26     2148.96     68.84 o 
  -1   1   6     6010.14     6056.95     70.20 o 
   0   1   6     2895.13     2895.84     55.45 o 
   1   1   6      586.56      616.45     17.17 o 
   2   1   6      351.68      408.50     13.30 o 
   3   1   6     3115.90     3094.88     42.17 o 
   4   1   6     2161.22     2124.22     32.37 o 
   5   1   6     7804.68     7690.69     88.96 o 
   6   1   6     4216.62     4104.43     52.83 o 
   7   1   6     2385.49     2322.48    118.51 o 
   8   1   6     1116.47     1171.77     50.31 o 
   9   1   6     2532.47     2524.34     74.81 o 
  10   1   6     1045.80      986.18     52.25 o 
  11   1   6       58.27       63.84     26.82 o 
  12   1   6      275.78      291.87     39.00 o 
  13   1   6     3532.90     3365.37    103.07 o 
  14   1   6       39.34       -6.97     30.08 o 
 -20   2   6       10.02       44.89     27.73 o 
 -19   2   6     3210.41     3343.31     86.74 o 
 -18   2   6     2208.23     2309.89     68.90 o 
 -17   2   6     2344.00     2328.86     67.03 o 
 -16   2   6     1069.76     1132.40     46.30 o 
 -15   2   6    15798.85    16244.75    196.55 o 
 -14   2   6     1151.36     1172.48     34.59 o 
 -13   2   6     1462.39     1434.40     26.29 o 
 -12   2   6       17.99       24.12      7.86 o 
 -11   2   6     3449.96     3472.15     47.19 o 
 -10   2   6     4602.41     4657.84     51.25 o 
  -9   2   6    21866.90    21518.95    187.31 o 
  -8   2   6     1285.79     1494.24     21.73 o 
  -7   2   6    10395.97    10554.53     95.79 o 
  -6   2   6      298.69      399.86     12.79 o 
  -5   2   6     9313.75     8803.01     98.99 o 
  -4   2   6       33.23       56.97     12.80 o 
  -3   2   6      311.33      273.23     26.14 o 
  -2   2   6     1349.41     1461.79     24.62 o 
  -1   2   6    11450.88    11055.85    120.31 o 
   0   2   6      381.23      492.17     29.70 o 
   1   2   6     7838.48     7836.83     89.42 o 
   2   2   6     6348.37     6232.09     84.81 o 
   3   2   6    19590.65    19560.78    206.09 o 
   4   2   6     1074.62     1132.21     23.12 o 
   5   2   6     3724.60     3687.94     60.90 o 
   6   2   6    14206.00    14073.52    158.56 o 
   7   2   6      914.32      839.60     40.88 o 
   8   2   6     9642.07     9260.47    173.66 o 
   9   2   6     1552.42     1653.48     69.90 o 
  10   2   6    13463.94    13116.15    260.31 o 
  11   2   6      297.32      226.64     34.28 o 
  12   2   6     3200.92     3202.15    136.48 o 
  13   2   6       40.43       67.24     32.01 o 
  14   2   6      687.99      650.71     54.93 o 
 -20   3   6       14.61       -7.70     38.61 o 
 -19   3   6     1230.64     1376.61     92.63 o 
 -18   3   6      145.02      135.63     44.21 o 
 -17   3   6      167.77      192.11     30.12 o 
 -16   3   6       19.53       25.02     20.91 o 
 -15   3   6     2054.48     2004.74     57.99 o 
 -14   3   6     3960.74     4041.07     81.50 o 
 -13   3   6      154.35      168.33     14.30 o 
 -12   3   6     4606.63     4556.23     59.50 o 
 -11   3   6     1011.81      996.88     27.21 o 
 -10   3   6      567.88      563.46     25.18 o 
  -9   3   6      939.08      999.34     24.50 o 
  -8   3   6    19670.31    20377.00    192.55 o 
  -7   3   6     1255.61     1207.94     48.84 o 
  -6   3   6     3751.72     3864.60     63.52 o 
  -5   3   6      568.62      532.49     14.51 o 
  -4   3   6     5444.22     5444.62     53.98 o 
  -3   3   6       99.50      117.65      7.32 o 
  -2   3   6     6081.09     6163.37     73.22 o 
  -1   3   6      801.52      771.26     21.00 o 
   0   3   6     3195.10     3322.95     45.43 o 
   1   3   6     1167.61     1212.33     28.06 o 
   2   3   6     3526.15     3474.33     77.23 o 
   3   3   6    10580.63    10317.83    368.47 o 
   4   3   6      374.81      449.89     16.99 o 
   5   3   6      123.84      137.84     11.34 o 
   6   3   6     1744.99     1789.33     32.66 o 
   7   3   6      137.95      172.55     25.30 o 
   8   3   6     1726.91     1630.82    103.86 o 
   9   3   6      795.43      855.61     81.89 o 
  10   3   6     1266.47     1292.98     57.85 o 
  11   3   6        2.57       10.06     24.43 o 
  12   3   6       54.61       33.11     28.06 o 
  13   3   6      419.67      343.49     87.21 o 
  14   3   6       29.65        4.15     25.83 o 
 -19   4   6     3298.36     3369.90    215.04 o 
 -18   4   6      301.38      274.21     42.37 o 
 -17   4   6      282.85      294.27     41.43 o 
 -16   4   6     2115.57     2266.21     64.66 o 
 -15   4   6     3858.18     3236.65    288.18 o 
 -14   4   6        8.40       51.56     23.03 o 
 -13   4   6     2841.86     2779.60     48.70 o 
 -12   4   6      466.82      463.55     19.86 o 
 -11   4   6     2921.47     2879.54     49.74 o 
 -10   4   6      442.63      452.66     18.11 o 
  -9   4   6    10955.89    10855.08    126.57 o 
  -8   4   6     2522.31     2575.13     78.16 o 
  -7   4   6     1827.48     1814.73     29.54 o 
  -6   4   6      256.56      355.96     21.65 o 
  -5   4   6    13231.58    12561.02    125.64 o 
  -4   4   6      751.41      845.41     18.16 o 
  -3   4   6        6.31        4.88      5.77 o 
  -2   4   6     4511.64     4499.57     51.84 o 
  -1   4   6     4473.80     4062.88     53.72 o 
   0   4   6     6181.77     6278.83     69.15 o 
   1   4   6     1885.68     1755.86     28.53 o 
   2   4   6     2504.85     2518.84     47.09 o 
   3   4   6     5697.06     5510.71     71.13 o 
   4   4   6      119.98      131.71     15.34 o 
   5   4   6     1683.81     1645.84     36.23 o 
   6   4   6     6184.23     6273.55     81.08 o 
   7   4   6      610.82      640.05     93.87 o 
   8   4   6      267.25      318.00     31.97 o 
   9   4   6     3635.13     3741.10     95.69 o 
  10   4   6     7150.04     6911.71    122.62 o 
  11   4   6      186.86      170.76     26.97 o 
  12   4   6     2020.40     1964.61     63.08 o 
  13   4   6      411.73      346.11     53.26 o 
 -19   5   6     1084.05      456.71     69.24 o 
 -18   5   6      113.06      -17.37     21.30 o 
 -17   5   6       21.38       36.26     46.60 o 
 -16   5   6     2970.29     2968.86     96.98 o 
 -15   5   6     4569.62     4340.77    116.75 o 
 -14   5   6      765.92      760.46     61.24 o 
 -13   5   6      333.37      348.06     22.06 o 
 -12   5   6     1114.67     1112.69     33.44 o 
 -11   5   6     3447.08     3483.58     55.52 o 
 -10   5   6     1310.46     1415.48     29.20 o 
  -9   5   6       42.19       59.86      9.79 o 
  -8   5   6     8978.80     8722.78     95.40 o 
  -7   5   6       93.21       98.37      9.19 o 
  -6   5   6      834.77      742.72     18.28 o 
  -5   5   6      392.07      475.20     26.30 o 
  -4   5   6     6179.38     6055.29     69.49 o 
  -3   5   6     1052.05     1066.20     20.82 o 
  -2   5   6     4380.60     4288.04     66.79 o 
  -1   5   6     2367.63     2180.54     32.65 o 
   0   5   6      263.82      285.90     15.41 o 
   1   5   6      385.32      428.53     15.92 o 
   2   5   6     6853.35     6503.92     84.48 o 
   3   5   6     3645.16     3595.78     49.03 o 
   4   5   6     1077.48     1184.91     26.15 o 
   5   5   6      204.17      214.99     26.69 o 
   6   5   6      958.35      968.20     25.73 o 
   7   5   6        3.57        8.56      9.93 o 
   8   5   6     1432.23     1415.41     46.77 o 
   9   5   6     1799.06     1748.34    111.18 o 
  10   5   6     2248.00     2315.30     82.35 o 
  11   5   6       64.69       68.56     31.45 o 
  12   5   6      171.90      116.51     35.78 o 
  13   5   6      195.73      182.23     40.88 o 
 -18   6   6     1047.67     1038.96     71.91 o 
 -17   6   6     1775.93     1756.69    173.76 o 
 -16   6   6      883.50      825.41     78.56 o 
 -15   6   6      130.01      179.50     69.24 o 
 -14   6   6      269.29      281.51     31.57 o 
 -13   6   6     2568.97     2597.50     65.84 o 
 -12   6   6      785.41      775.00     31.03 o 
 -11   6   6     5704.45     5655.52     86.45 o 
 -10   6   6       12.33       23.74     14.41 o 
  -9   6   6     1513.90     1506.80     54.97 o 
  -8   6   6       12.49       -0.33     11.72 o 
  -7   6   6       35.89       50.43     10.65 o 
  -6   6   6     3501.54     3506.54     56.99 o 
  -5   6   6     6523.02     6420.63     73.80 o 
  -4   6   6     5670.04     5795.32     61.51 o 
  -3   6   6       32.57       38.94      7.93 o 
  -2   6   6     2393.23     2435.67     47.03 o 
  -1   6   6     4366.11     4243.28     53.47 o 
   0   6   6     2010.39     1988.13     35.37 o 
   1   6   6      106.81      124.69     11.14 o 
   2   6   6     1716.09     1610.93     30.20 o 
   3   6   6        5.69       22.67      9.19 o 
   4   6   6      213.30      273.09     19.16 o 
   5   6   6     3270.98     3411.34     58.22 o 
   6   6   6     2163.45     2150.60     45.18 o 
   7   6   6     2159.46     2142.68     55.41 o 
   8   6   6     2019.77     1917.27     71.54 o 
   9   6   6      662.65      724.35     77.23 o 
  10   6   6      133.08       59.38     31.53 o 
  11   6   6      596.17      555.81     52.20 o 
  12   6   6     1726.64     1794.53     80.91 o 
 -17   7   6      326.46      365.91     49.93 o 
 -16   7   6     2141.49     1848.54    372.16 o 
 -15   7   6       10.35        6.08     23.89 o 
 -14   7   6      204.14      184.43     37.19 o 
 -13   7   6      144.78      147.60     20.07 o 
 -12   7   6    10841.52    11014.02    143.44 o 
 -11   7   6      352.98      365.73     24.34 o 
 -10   7   6     4274.41     4074.50     69.37 o 
  -9   7   6     3384.71     3413.93     61.33 o 
  -8   7   6     3413.99     3400.19     60.39 o 
  -7   7   6      409.10      372.80     31.08 o 
  -6   7   6      687.35      687.63     32.29 o 
  -5   7   6     1714.11     1743.06     38.97 o 
  -4   7   6    17185.53    17523.68    177.68 o 
  -3   7   6        2.05       -8.04      9.64 o 
  -2   7   6    16525.11    16740.66    166.38 o 
  -1   7   6     2087.29     2199.47     35.37 o 
   0   7   6     2097.22     2116.80     47.09 o 
   1   7   6      566.06      559.60     24.98 o 
   2   7   6     3794.60     3757.86     61.61 o 
   3   7   6       16.18       25.81     13.52 o 
   4   7   6     2751.48     2712.35     52.27 o 
   5   7   6     4030.23     3916.53     90.75 o 
   6   7   6     3055.23     3082.08     58.11 o 
   7   7   6     4083.92     4083.42     83.38 o 
   8   7   6      796.89      824.09     54.61 o 
   9   7   6     6572.87     6595.08    307.58 o 
  10   7   6       20.53        4.85     30.59 o 
  11   7   6      190.56      179.07     63.91 o 
 -16   8   6       46.92       48.37     59.25 o 
 -15   8   6     3099.16     3074.03    104.01 o 
 -14   8   6     1642.95     1685.26     58.49 o 
 -13   8   6      456.00      396.15     28.21 o 
 -12   8   6      962.22      908.54     35.86 o 
 -11   8   6      146.01      146.26     20.68 o 
 -10   8   6     1843.15     1823.97     46.25 o 
  -9   8   6     3413.00     3369.98     63.12 o 
  -8   8   6      587.20      597.77     29.22 o 
  -7   8   6     1557.04     1542.76     39.79 o 
  -6   8   6     1068.27     1106.37     33.88 o 
  -5   8   6      178.79      175.76     17.90 o 
  -4   8   6     1245.98     1290.67     44.02 o 
  -3   8   6      347.77      360.94     26.05 o 
  -2   8   6     4868.21     4984.39     88.26 o 
  -1   8   6      282.74      257.12     23.54 o 
   0   8   6     1241.59     1241.10     41.51 o 
   1   8   6      196.27      199.41     22.29 o 
   2   8   6      328.07      310.21     26.33 o 
   3   8   6      780.50      816.74     31.15 o 
   4   8   6      497.18      503.45     27.12 o 
   5   8   6      100.70      120.74     18.28 o 
   6   8   6      168.71      140.18     20.37 o 
   7   8   6     2390.25     2473.83     64.76 o 
   8   8   6     2239.62     2289.06     83.29 o 
   9   8   6       97.18       83.94     34.28 o 
  10   8   6     2422.72     2453.88    103.86 o 
 -15   9   6     3205.28     3268.19    110.67 o 
 -14   9   6     1695.27     1684.46     77.99 o 
 -13   9   6      120.30      143.42     22.57 o 
 -12   9   6      993.86     1052.20     40.98 o 
 -11   9   6     4067.29     4075.75     75.29 o 
 -10   9   6      117.31      130.46     28.24 o 
  -9   9   6        2.88       21.04     16.59 o 
  -8   9   6    12921.58    12977.12    239.74 o 
  -7   9   6      807.81      799.75     40.25 o 
  -6   9   6      630.30      653.32     38.16 o 
  -5   9   6     4414.83     4492.60     90.89 o 
  -4   9   6    11380.81    10836.33    200.52 o 
  -3   9   6       12.73       41.70     24.63 o 
  -2   9   6    15221.51    15302.73    213.18 o 
  -1   9   6     3298.49     3306.15     72.24 o 
   0   9   6     1080.82     1120.64     43.01 o 
   1   9   6      123.98      149.08     21.27 o 
   2   9   6     9585.02     9585.60    160.68 o 
   3   9   6    11382.25    11517.08    178.72 o 
   4   9   6       62.98       49.48     20.41 o 
   5   9   6      502.60      517.70     34.93 o 
   6   9   6      185.74      186.86     27.05 o 
   7   9   6      666.79      648.93     40.76 o 
   8   9   6      467.95      547.99     51.26 o 
   9   9   6     1210.23     1148.88     68.97 o 
 -13  10   6       27.58       36.47     31.26 o 
 -12  10   6      168.25      167.85     29.52 o 
 -11  10   6       19.47        8.58     22.59 o 
 -10  10   6      558.18      518.97     37.87 o 
  -9  10   6        0.59        6.02     20.91 o 
  -8  10   6      318.99      378.60     42.09 o 
  -7  10   6     1006.58     1061.22     46.09 o 
  -6  10   6        1.31       -6.50     19.89 o 
  -5  10   6        5.88       16.87     24.00 o 
  -4  10   6       29.39       41.28     24.48 o 
  -3  10   6      148.37      159.83     30.08 o 
  -2  10   6     1489.99     1520.15     64.49 o 
  -1  10   6      980.62      997.90     55.34 o 
   0  10   6     3523.18     3600.98     79.94 o 
   1  10   6      150.29      147.70     32.39 o 
   2  10   6      799.84      834.71     72.22 o 
   3  10   6       30.83       52.33     22.81 o 
   4  10   6      701.86      648.67     40.58 o 
   5  10   6      105.72       98.45     30.11 o 
   6  10   6      240.44      175.06     28.25 o 
   7  10   6      311.84      312.91     65.24 o 
 -10  11   6      157.96      170.99     29.57 o 
  -9  11   6      223.57      183.61     28.87 o 
  -8  11   6     2790.72     2783.07     75.94 o 
  -7  11   6     2536.63     2539.22     72.17 o 
  -6  11   6      947.33      981.83     66.34 o 
  -5  11   6      730.80      738.99     72.57 o 
  -4  11   6     4932.56     4844.78    123.79 o 
  -3  11   6      412.20      441.69     44.22 o 
  -2  11   6     2669.23     2768.50     89.91 o 
  -1  11   6     1747.37     1742.26     71.08 o 
   0  11   6      135.39      132.91     35.95 o 
   1  11   6       35.50       22.57     26.72 o 
   2  11   6     4503.32     4794.76    247.00 o 
   3  11   6       90.46      107.59     27.13 o 
   4  11   6        4.92      -21.58     21.80 o 
  -6  12   6       92.96       67.27     31.53 o 
  -5  12   6     1847.88     1817.01     77.67 o 
  -4  12   6      602.59      592.19     51.76 o 
  -3  12   6       22.86       55.25     30.50 o 
  -2  12   6     1437.62     1452.10     71.08 o 
  -1  12   6       37.39       34.52     31.53 o 
   0  12   6      331.62      322.55     42.77 o 
 -21   1   7     2536.26     2679.80    101.18 o 
 -20   1   7     1084.05     1030.11     53.37 o 
 -19   1   7     2668.76     2524.96     72.47 o 
 -18   1   7     1667.90     1719.54     59.45 o 
 -17   1   7     8292.80     8351.16    141.14 o 
 -16   1   7     2191.56     2315.28     52.07 o 
 -15   1   7       96.90      153.50     18.36 o 
 -14   1   7       66.61       67.49     15.82 o 
 -13   1   7    34857.60    35327.72    304.11 o 
 -12   1   7     1907.18     1956.77     29.88 o 
 -11   1   7     2665.09     2702.85     35.51 o 
 -10   1   7      527.11      527.99     18.17 o 
  -9   1   7    14067.49    13697.67    123.52 o 
  -8   1   7      456.27      447.02     12.41 o 
  -7   1   7    22357.57    22540.82    192.89 o 
  -6   1   7     6913.16     6740.46     93.26 o 
  -5   1   7     2826.20     2756.70     49.17 o 
  -4   1   7    10236.15    10120.25    150.80 o 
  -3   1   7    28930.22    28673.38    340.22 o 
  -2   1   7    27771.06    27267.36    324.32 o 
  -1   1   7     1806.78     1852.87     29.53 o 
   0   1   7    12185.78    12327.73    133.69 o 
   1   1   7     4789.50     4357.82    129.22 o 
   2   1   7     4221.60     4125.72     53.61 o 
   3   1   7     2045.40     1887.03     31.08 o 
   4   1   7    16498.71    16253.74    175.01 o 
   5   1   7     2310.03     2204.79     34.90 o 
   6   1   7       41.80       40.65     24.63 o 
   7   1   7        8.65       19.62     19.28 o 
   8   1   7     1817.13     1889.80     63.94 o 
   9   1   7       37.54       38.45     22.54 o 
  10   1   7      780.88      726.26     55.92 o 
  11   1   7       12.76        3.89     25.30 o 
  12   1   7     2996.66     2949.78     94.62 o 
  13   1   7      253.08      264.07     40.95 o 
  14   1   7      955.81      909.88     64.95 o 
 -20   2   7     1171.74     1258.61     57.65 o 
 -19   2   7      323.77      312.97     35.01 o 
 -18   2   7      229.35      245.10     30.67 o 
 -17   2   7       10.78       10.52     21.15 o 
 -16   2   7     1116.10     1110.11     45.18 o 
 -15   2   7      422.58      357.04     42.32 o 
 -14   2   7      457.94      471.23     17.29 o 
 -13   2   7     7409.20     7323.63     76.60 o 
 -12   2   7     3618.18     3701.32     45.50 o 
 -11   2   7      699.91      702.26     19.60 o 
 -10   2   7     6110.34     6119.45     63.24 o 
  -9   2   7     2570.44     2828.48     34.67 o 
  -8   2   7       43.68       58.78      5.51 o 
  -7   2   7      584.89      667.38     19.34 o 
  -6   2   7     2685.09     2443.86     83.33 o 
  -5   2   7      938.86     1014.71     21.56 o 
  -4   2   7     3913.42     3990.85     59.69 o 
  -3   2   7      712.37      837.53     26.99 o 
  -2   2   7    12184.51    12252.23    154.49 o 
  -1   2   7     2179.74     2306.30     34.93 o 
   0   2   7       70.36       72.75      7.88 o 
   1   2   7     1391.57     1520.29     27.34 o 
   2   2   7      249.12      319.23     15.61 o 
   3   2   7    15748.50    15795.33    170.55 o 
   4   2   7     1991.87     1952.42     33.23 o 
   5   2   7     7585.46     7332.86     88.67 o 
   6   2   7      127.53      109.64     20.46 o 
   7   2   7     2915.51     2936.37     79.07 o 
   8   2   7      814.50      868.91    125.83 o 
   9   2   7        5.45       -6.06     22.11 o 
  10   2   7        1.03        8.26     23.48 o 
  11   2   7     1889.57     1863.43     72.93 o 
  12   2   7     1514.21     1496.68     75.23 o 
  13   2   7       89.40       77.68     33.33 o 
  14   2   7       23.42       -5.90     30.59 o 
 -20   3   7      191.01      177.82     42.54 o 
 -19   3   7      453.77      497.31     40.73 o 
 -18   3   7      285.69      320.72     34.15 o 
 -17   3   7    17512.56    17684.21    254.08 o 
 -16   3   7     2041.37     2073.95     59.89 o 
 -15   3   7      203.03      220.71     25.28 o 
 -14   3   7     1367.14     1367.35     35.65 o 
 -13   3   7     3803.72     3912.02     55.23 o 
 -12   3   7      219.06      214.52     12.17 o 
 -11   3   7     5490.48     5637.02     60.88 o 
 -10   3   7     2174.72     2259.74     30.75 o 
  -9   3   7     2658.96     2368.98     67.84 o 
  -8   3   7     5672.70     5675.23     72.71 o 
  -7   3   7     7416.43     6431.86     98.80 o 
  -6   3   7      146.39      165.80     17.49 o 
  -5   3   7    11863.55    11970.24    107.93 o 
  -4   3   7      776.76      751.98     15.65 o 
  -3   3   7     9157.37     9135.59    104.01 o 
  -2   3   7     1644.22     1675.71     59.01 o 
  -1   3   7     5596.48     5947.41     83.79 o 
   0   3   7    16258.29    16304.08    175.22 o 
   1   3   7     6602.92     5946.38     73.70 o 
   2   3   7     2741.26     2603.85     55.07 o 
   3   3   7     3877.25     3786.38     53.30 o 
   4   3   7     4873.75     4957.71     65.97 o 
   5   3   7      366.77      402.76     19.41 o 
   6   3   7     3247.84     3230.44     59.90 o 
   7   3   7      799.45      797.70     42.65 o 
   8   3   7    13040.66    12876.68    228.20 o 
   9   3   7        6.88      -20.23     20.23 o 
  10   3   7        5.98      -18.56     23.05 o 
  11   3   7      180.31      160.59     45.94 o 
  12   3   7     5920.17     5955.42    219.04 o 
  13   3   7      267.02      235.43     40.88 o 
 -20   4   7      236.51      277.54     44.93 o 
 -19   4   7       17.40       13.98     32.01 o 
 -18   4   7     2927.26     2958.26     99.80 o 
 -17   4   7     1870.46     1824.41    123.83 o 
 -16   4   7     4839.12     5086.59    100.76 o 
 -15   4   7      894.81      859.00     41.74 o 
 -14   4   7      372.66      427.83     24.01 o 
 -13   4   7     1554.68     1561.27     35.80 o 
 -12   4   7       36.81       37.76     13.40 o 
 -11   4   7     3138.27     3135.31     46.64 o 
 -10   4   7    13606.33    13596.88    140.19 o 
  -9   4   7      139.89      121.19     12.06 o 
  -8   4   7       29.62       43.13      8.50 o 
  -7   4   7    17269.13    17393.46    206.03 o 
  -6   4   7     3939.09     3620.77     56.76 o 
  -5   4   7       26.52       17.88      5.60 o 
  -4   4   7      894.20      903.22     18.20 o 
  -3   4   7     1127.97      919.04     24.00 o 
  -2   4   7     1938.22     2062.67     30.52 o 
  -1   4   7     1623.55     1846.97     57.61 o 
   0   4   7     3494.02     3286.40     68.94 o 
   1   4   7    32498.95    32949.65    340.80 o 
   2   4   7     2655.99     2730.31     50.39 o 
   3   4   7     3871.18     3875.90     55.95 o 
   4   4   7       36.91       27.00      9.69 o 
   5   4   7     2474.31     2514.14     67.46 o 
   6   4   7      350.94      372.87     23.05 o 
   7   4   7     2204.56     2085.12     65.73 o 
   8   4   7     8413.23     8086.86    159.34 o 
   9   4   7      613.27      585.50     51.26 o 
  10   4   7       16.19        6.63     24.43 o 
  11   4   7      262.15      233.27     29.73 o 
  12   4   7      491.82      515.76     44.46 o 
  13   4   7       91.93       78.28     35.30 o 
 -19   5   7     1716.54     1694.21     83.80 o 
 -18   5   7     3355.82     3246.76    443.40 o 
 -17   5   7      581.25      601.85     74.57 o 
 -16   5   7      511.11      377.10     41.14 o 
 -15   5   7      817.57      818.34     56.49 o 
 -14   5   7        2.01       -3.18     14.99 o 
 -13   5   7    10569.29    10445.84    133.16 o 
 -12   5   7     1565.69     1550.51     45.74 o 
 -11   5   7      380.04      409.20     20.23 o 
 -10   5   7     1295.83     1252.58     32.98 o 
  -9   5   7     2362.47     2365.45     38.21 o 
  -8   5   7      566.52      543.75     18.62 o 
  -7   5   7     2990.13     2917.87     46.47 o 
  -6   5   7     4697.52     4597.06     56.86 o 
  -5   5   7      123.41      118.43      8.41 o 
  -4   5   7     8172.27     8064.07     85.64 o 
  -3   5   7     2340.43     2273.47     34.41 o 
  -2   5   7    18104.14    17812.72    173.01 o 
  -1   5   7      143.59      134.63     12.30 o 
   0   5   7      655.76      642.15     21.94 o 
   1   5   7      922.57      988.46     22.81 o 
   2   5   7     4040.58     3974.26     59.94 o 
   3   5   7     3491.11     3481.15     49.09 o 
   4   5   7     3222.52     3103.12     46.07 o 
   5   5   7     1517.10     1519.03     33.40 o 
   6   5   7     7154.41     6994.81    117.45 o 
   7   5   7       86.24      116.15     20.36 o 
   8   5   7      590.53      583.61     35.37 o 
   9   5   7        5.10      -23.31     24.83 o 
  10   5   7      737.42      651.90     52.50 o 
  11   5   7      780.54      827.78     61.00 o 
  12   5   7       77.91      119.31     35.74 o 
 -18   6   7      512.89      563.62     54.93 o 
 -17   6   7      128.12      120.93     36.68 o 
 -16   6   7      575.12      660.60     54.08 o 
 -15   6   7       78.67       15.96     27.76 o 
 -14   6   7     6844.05     6775.68    182.96 o 
 -13   6   7      722.58      732.01     46.53 o 
 -12   6   7     2101.14     2101.87     46.82 o 
 -11   6   7       56.61       53.93     15.51 o 
 -10   6   7     9345.88     9439.87    122.63 o 
  -9   6   7     1940.28     1990.63     47.66 o 
  -8   6   7      510.41      475.28     23.40 o 
  -7   6   7      806.83      815.62     33.44 o 
  -6   6   7    10085.80     9947.44    123.41 o 
  -5   6   7      163.08      187.52     10.71 o 
  -4   6   7     1685.27     1688.16     28.58 o 
  -3   6   7     2881.68     2858.10     40.28 o 
  -2   6   7     7248.13     6972.82     78.61 o 
  -1   6   7       27.08       36.91      8.65 o 
   0   6   7      136.44      131.12     11.36 o 
   1   6   7      522.05      460.27     18.33 o 
   2   6   7     5233.83     5351.96     66.90 o 
   3   6   7     6897.90     6750.75     84.01 o 
   4   6   7     4846.18     4976.10     74.60 o 
   5   6   7     4794.29     4797.84     73.46 o 
   6   6   7     1435.34     1418.82     45.56 o 
   7   6   7     3900.90     3898.99    119.84 o 
   8   6   7       15.36       12.09     24.26 o 
   9   6   7     3495.56     3441.99    150.46 o 
  10   6   7      132.50       56.11     53.93 o 
  11   6   7     4410.71     4394.03    125.13 o 
 -17   7   7     1706.30     1816.22     83.32 o 
 -16   7   7      249.20      195.17     95.20 o 
 -15   7   7      187.43      131.21     36.39 o 
 -14   7   7      610.66      625.19     39.18 o 
 -13   7   7     1078.04     1074.01     36.81 o 
 -12   7   7     1575.53     1575.10     42.93 o 
 -11   7   7      818.46      788.51     39.59 o 
 -10   7   7       16.11       15.58     14.52 o 
  -9   7   7     4618.61     4813.40     76.63 o 
  -8   7   7      385.47      361.06     26.82 o 
  -7   7   7      724.41      720.82     27.64 o 
  -6   7   7      771.29      766.18     27.82 o 
  -5   7   7     1409.35     1468.52     35.91 o 
  -4   7   7     1683.40     1706.38     51.89 o 
  -3   7   7     7946.08     8094.78    102.75 o 
  -2   7   7       63.19       60.41     10.10 o 
  -1   7   7      389.66      435.35     17.69 o 
   0   7   7     2734.12     2594.74     97.17 o 
   1   7   7      805.15      825.37     29.98 o 
   2   7   7      528.13      511.39     24.99 o 
   3   7   7        3.42       12.77     12.70 o 
   4   7   7     4094.29     4123.36     68.36 o 
   5   7   7      121.14      118.18     17.41 o 
   6   7   7       33.28       39.73     19.34 o 
   7   7   7       35.73       44.39     26.31 o 
   8   7   7      957.78      883.99     57.23 o 
   9   7   7      251.25      345.08     44.22 o 
  10   7   7      923.50      843.70     71.90 o 
  11   7   7      163.51      173.10     58.59 o 
 -16   8   7     2310.56     2354.13     92.98 o 
 -15   8   7       15.83       23.02     33.54 o 
 -14   8   7     3653.06     3943.45    105.54 o 
 -13   8   7       70.96      103.49     20.25 o 
 -12   8   7      926.88      916.08     36.56 o 
 -11   8   7      276.72      246.15     23.30 o 
 -10   8   7    11385.79    11305.85    146.84 o 
  -9   8   7       46.78       58.29     16.67 o 
  -8   8   7      775.05      764.44     36.17 o 
  -7   8   7     4047.25     4054.51     69.09 o 
  -6   8   7     7015.80     6963.91     99.01 o 
  -5   8   7     6485.29     6491.21     93.17 o 
  -4   8   7     3412.73     3593.15     90.85 o 
  -3   8   7    11772.90    11394.68    172.10 o 
  -2   8   7     7801.61     7841.17    122.90 o 
  -1   8   7      362.58      413.55     28.14 o 
   0   8   7     1232.32     1311.48     52.25 o 
   1   8   7     5446.59     5399.46    141.83 o 
   2   8   7     1899.90     1796.47     43.40 o 
   3   8   7     3371.51     3313.35     61.24 o 
   4   8   7     3839.96     3860.13     68.11 o 
   5   8   7     2984.79     3110.20     60.55 o 
   6   8   7      584.13      600.94     37.10 o 
   7   8   7      698.06      705.84     53.44 o 
   8   8   7      540.12      563.41     74.57 o 
   9   8   7      863.06      826.91     61.41 o 
 -15   9   7       82.70      129.83     39.41 o 
 -14   9   7      209.47      212.18     31.47 o 
 -13   9   7        2.20       20.07     18.34 o 
 -12   9   7        8.31      -15.82     17.33 o 
 -11   9   7       57.30       51.52     18.95 o 
 -10   9   7      664.48      672.23     33.48 o 
  -9   9   7        0.17        1.97     15.89 o 
  -8   9   7     2389.59     2405.06     81.52 o 
  -7   9   7      588.80      532.70     35.31 o 
  -6   9   7        4.91       -7.76     18.06 o 
  -5   9   7     1079.68     1118.23     52.25 o 
  -4   9   7       46.50       69.32     23.88 o 
  -3   9   7       10.43       41.96     43.27 o 
  -2   9   7       24.25       12.65     21.66 o 
  -1   9   7     1619.36     1591.47     49.68 o 
   0   9   7      249.42      200.70     23.71 o 
   1   9   7      269.84      283.10     39.42 o 
   2   9   7      820.03      798.73     40.56 o 
   3   9   7       18.50       18.22     19.49 o 
   4   9   7       29.00       36.13     19.87 o 
   5   9   7      322.08      378.48     32.30 o 
   6   9   7     1074.69     1033.82     56.60 o 
   7   9   7       38.14       37.54     31.97 o 
   8   9   7      229.88      252.78     41.14 o 
 -13  10   7     1168.23     1235.25     52.61 o 
 -12  10   7      416.74      420.77     36.52 o 
 -11  10   7      317.66      334.37     34.29 o 
 -10  10   7     5026.71     5174.39    123.32 o 
  -9  10   7      251.59      205.32     27.44 o 
  -8  10   7      137.08      130.69     26.05 o 
  -7  10   7     2052.47     1930.14     62.59 o 
  -6  10   7     4391.28     4479.38    113.43 o 
  -5  10   7     1235.08     1205.51     57.90 o 
  -4  10   7       45.95       50.36     25.78 o 
  -3  10   7     7331.35     7233.44    154.86 o 
  -2  10   7       67.01      102.51     28.71 o 
  -1  10   7      249.34      205.68     33.41 o 
   0  10   7     2079.28     2234.80     77.67 o 
   1  10   7     8715.17     8728.44    143.74 o 
   2  10   7     1584.96     1607.97     54.50 o 
   3  10   7       38.13       15.60     22.30 o 
   4  10   7     1141.52     1218.88     82.35 o 
   5  10   7      970.50      945.95     59.50 o 
   6  10   7      221.76      204.78     39.95 o 
 -10  11   7       41.64       20.07     24.96 o 
  -9  11   7      777.19      766.87     58.57 o 
  -8  11   7       19.69       52.75     25.05 o 
  -7  11   7      677.49      698.99     44.76 o 
  -6  11   7     1026.87     1012.77     61.62 o 
  -5  11   7     1779.84     1728.43     71.54 o 
  -4  11   7       77.59       95.26     30.59 o 
  -3  11   7      709.25      640.62     89.88 o 
  -2  11   7     2559.91     2397.62    123.83 o 
  -1  11   7        3.36       -7.80     25.88 o 
   0  11   7      310.04      429.17     52.60 o 
   1  11   7     1354.00     1352.83     91.88 o 
   2  11   7      272.32      275.72     51.26 o 
   3  11   7      994.13     1086.42     49.78 o 
  -5  12   7        2.97       -9.99     28.25 o 
  -4  12   7      462.12      491.82     49.87 o 
  -3  12   7       22.05       43.90     30.50 o 
  -2  12   7     2214.52     2400.33     88.00 o 
 -21   0   8     9160.77    10017.05    306.25 o 
 -20   0   8      785.48      728.34     82.55 o 
 -19   0   8     2538.18     2608.45    131.82 o 
 -18   0   8     6388.49     6482.82    144.25 o 
 -17   0   8     2923.67     3047.74     88.34 o 
 -16   0   8     3212.65     3269.17    101.86 o 
 -15   0   8    26257.98    27020.06    429.42 o 
 -14   0   8     1115.11     1133.64     34.08 o 
 -13   0   8     1006.19      968.89     44.67 o 
 -12   0   8     3815.50     3931.17     66.90 o 
 -11   0   8    31612.35    31055.44    377.15 o 
 -10   0   8     3674.72     4064.47     69.52 o 
  -9   0   8     2088.60     2152.44     40.78 o 
  -8   0   8    37385.86    39476.76    468.26 o 
  -7   0   8    11702.89    11569.35    183.04 o 
  -6   0   8    13415.07    14301.43    272.30 o 
  -5   0   8    21609.83    21744.14    321.45 o 
  -4   0   8   136349.70   131370.11   1871.45 o 
  -3   0   8    12786.07    12826.68    197.17 o 
  -2   0   8     9892.68    10642.33    167.02 o 
  -1   0   8      204.97      170.94     14.98 o 
   0   0   8    30971.09    32508.65    470.92 o 
   1   0   8     4939.82     4471.25    109.18 o 
   2   0   8    17529.46    16973.48    257.46 o 
   3   0   8     6486.41     6491.73    112.40 o 
   4   0   8    21981.25    22106.33    331.34 o 
   5   0   8     7382.58     7283.61    124.44 o 
   6   0   8    22583.05    21661.22    492.66 o 
   7   0   8       22.19       31.96     29.29 o 
   8   0   8      422.29      442.07     53.26 o 
   9   0   8       75.15       73.23     35.95 o 
  10   0   8     4656.17     4708.27    169.10 o 
  11   0   8       19.02        2.66     38.61 o 
  12   0   8     4210.18     4433.97    173.10 o 
  13   0   8      332.81      338.21     63.91 o 
 -21   1   8      309.88      349.63     48.93 o 
 -20   1   8      790.56      782.49     71.90 o 
 -19   1   8      317.37      292.02     33.00 o 
 -18   1   8      286.37      330.87     32.16 o 
 -17   1   8      948.31      958.70     44.49 o 
 -16   1   8      356.04      373.29     24.54 o 
 -15   1   8      321.41      394.00     23.86 o 
 -14   1   8      167.43      181.88     12.58 o 
 -13   1   8     1516.56     1559.52     28.88 o 
 -12   1   8      895.27      943.08     20.95 o 
 -11   1   8     2173.14     2059.22     29.90 o 
 -10   1   8      195.06      184.24     10.82 o 
  -9   1   8     6512.68     6492.30     65.31 o 
  -8   1   8      843.60      849.57     16.30 o 
  -7   1   8     3151.37     3159.85     53.27 o 
  -6   1   8     1388.87     1375.93     27.23 o 
  -5   1   8      123.57      146.72     11.22 o 
  -4   1   8    23307.85    23637.85    245.77 o 
  -3   1   8     1625.74     1716.77     29.11 o 
  -2   1   8      554.06      586.86     16.54 o 
  -1   1   8     1005.52     1030.32     23.06 o 
   0   1   8     1815.03     1849.98     31.10 o 
   1   1   8     8048.15     8372.22     97.10 o 
   2   1   8       53.82       78.37      8.86 o 
   3   1   8     6722.00     6656.77     81.16 o 
   4   1   8     1323.56     1312.46     26.47 o 
   5   1   8     2735.92     2641.44     40.75 o 
   6   1   8     2497.92     2396.64     70.14 o 
   7   1   8       24.91       31.96     20.71 o 
   8   1   8       76.74       70.57     23.54 o 
   9   1   8       12.00       20.60     23.88 o 
  10   1   8     1307.34     1289.43     60.68 o 
  11   1   8      412.34      373.80     42.83 o 
  12   1   8      283.54      262.29     45.27 o 
  13   1   8      704.04      684.77     56.91 o 
 -21   2   8     1869.09     1885.80     69.58 o 
 -20   2   8     1643.94     1690.63     63.51 o 
 -19   2   8     3911.98     4119.40     94.20 o 
 -18   2   8      128.41      119.05     26.29 o 
 -17   2   8     3132.16     3239.06     77.08 o 
 -16   2   8       15.63       28.07     19.87 o 
 -15   2   8     6778.33     6643.03     93.93 o 
 -14   2   8     3971.59     3972.10     55.49 o 
 -13   2   8       23.15       32.37      8.49 o 
 -12   2   8       10.85        5.95      7.24 o 
 -11   2   8    15411.55    15476.36    155.11 o 
 -10   2   8     5705.36     5786.57     60.65 o 
  -9   2   8     7661.20     7309.04     71.98 o 
  -8   2   8    13282.72    13591.74    135.77 o 
  -7   2   8    21131.20    20979.37    224.95 o 
  -6   2   8     9822.32    10135.05    103.67 o 
  -5   2   8    13772.44    13645.30    148.93 o 
  -4   2   8    15765.05    16502.14    202.94 o 
  -3   2   8     5629.73     5566.39     79.17 o 
  -2   2   8     7130.61     7020.44    118.14 o 
  -1   2   8     9070.25     8829.98    101.64 o 
   0   2   8    17079.06    16792.95    180.29 o 
   1   2   8     6149.93     6237.45     77.01 o 
   2   2   8     7703.09     7568.49    148.16 o 
   3   2   8      318.08      337.00     18.45 o 
   4   2   8     2697.79     2753.51     43.32 o 
   5   2   8      107.25      124.48     11.53 o 
   6   2   8    18917.26    19013.16    311.15 o 
   7   2   8      210.62      186.44     27.30 o 
   8   2   8     1001.00      964.02     50.37 o 
   9   2   8     1047.92     1022.56     54.13 o 
  10   2   8    14307.02    14134.74    257.90 o 
  11   2   8     2732.62     2717.55     89.31 o 
  12   2   8        7.57       24.86     28.71 o 
  13   2   8      363.63      350.10     45.48 o 
 -20   3   8      267.24      253.57     35.07 o 
 -19   3   8       49.42       18.76     25.85 o 
 -18   3   8     2656.41     2709.22     73.04 o 
 -17   3   8      837.26      791.43     43.81 o 
 -16   3   8      158.85      159.61     25.35 o 
 -15   3   8       63.70       88.22     15.93 o 
 -14   3   8     1288.42     1321.52     35.21 o 
 -13   3   8      566.74      549.42     21.28 o 
 -12   3   8     1725.06     1745.09     32.92 o 
 -11   3   8      311.93      415.27     18.52 o 
 -10   3   8     4478.97     4327.79     56.10 o 
  -9   3   8     2797.67     2755.37     40.56 o 
  -8   3   8     1483.86     1346.84     28.30 o 
  -7   3   8     1126.20      855.28     62.85 o 
  -6   3   8     4888.54     5080.92     66.59 o 
  -5   3   8      102.72       93.38      9.44 o 
  -4   3   8     1513.25     1655.68     30.09 o 
  -3   3   8       18.09       19.29      7.28 o 
  -2   3   8     3945.54     4293.82     66.10 o 
  -1   3   8     8560.68     8295.23    112.22 o 
   0   3   8      201.66      150.09     15.84 o 
   1   3   8     1439.13     1409.30     32.23 o 
   2   3   8      284.12      278.08     16.81 o 
   3   3   8     6224.90     6444.43     81.66 o 
   4   3   8     1079.07     1087.63     26.18 o 
   5   3   8      156.53      189.92     17.57 o 
   6   3   8       87.91       89.25     31.96 o 
   7   3   8      131.47      119.45     24.94 o 
   8   3   8      634.99      729.36     71.90 o 
   9   3   8      717.69      748.87     57.26 o 
  10   3   8       61.98       66.62     28.61 o 
  11   3   8      173.04      105.84     31.97 o 
  12   3   8      176.06      156.15     36.47 o 
  13   3   8      103.17      106.59     36.24 o 
 -20   4   8      106.98      101.20     38.61 o 
 -19   4   8     1874.77     1905.09     81.85 o 
 -18   4   8       32.34       58.18     32.39 o 
 -17   4   8      502.95      590.70     50.37 o 
 -16   4   8       15.36       20.46     20.34 o 
 -15   4   8     6937.18     6941.03     99.98 o 
 -14   4   8       29.15       40.35     12.01 o 
 -13   4   8      738.61      675.68     23.47 o 
 -12   4   8       29.13       26.10      9.57 o 
 -11   4   8    10645.00    10431.88    125.34 o 
 -10   4   8     2188.19     2062.58     35.63 o 
  -9   4   8     4263.05     4210.19     60.81 o 
  -8   4   8     4244.22     4046.73     68.68 o 
  -7   4   8     4616.64     4514.14     56.44 o 
  -6   4   8      368.33      405.16     17.35 o 
  -5   4   8     1150.20     1094.05     20.46 o 
  -4   4   8    14812.04    15131.29    147.99 o 
  -3   4   8     1276.99     1309.28     24.01 o 
  -2   4   8     1887.77     1940.12     39.43 o 
  -1   4   8      414.44      390.14     16.93 o 
   0   4   8     8883.25     8574.81    102.68 o 
   1   4   8       10.34       53.81     17.45 o 
   2   4   8     3092.97     3058.05     64.45 o 
   3   4   8     1395.57     1356.17     51.00 o 
   4   4   8     1290.27     1324.84     36.73 o 
   5   4   8      206.79      210.65     15.56 o 
   6   4   8     3999.54     4041.82     96.54 o 
   7   4   8      416.67      375.71     34.68 o 
   8   4   8     2181.72     2158.15    107.19 o 
   9   4   8        5.25       22.38     24.94 o 
  10   4   8     4413.85     4396.27    113.91 o 
  11   4   8      145.03      165.21     35.30 o 
  12   4   8      390.14      342.17     46.60 o 
 -19   5   8      334.09      360.08     47.99 o 
 -18   5   8     3904.00     4123.97    120.96 o 
 -17   5   8       25.96        6.21     28.06 o 
 -16   5   8      386.63      330.22     58.59 o 
 -15   5   8       54.17       33.24     26.37 o 
 -14   5   8     6278.09     6276.11     91.97 o 
 -13   5   8     2263.90     2260.91     47.68 o 
 -12   5   8     1138.44     1162.25     33.54 o 
 -11   5   8      296.95      290.21     17.97 o 
 -10   5   8     1318.44     1322.11     28.77 o 
  -9   5   8     1670.91     1627.98     31.06 o 
  -8   5   8     6027.90     5805.89     78.55 o 
  -7   5   8     2932.36     2730.74     40.99 o 
  -6   5   8     5024.04     5048.72     54.69 o 
  -5   5   8      773.45      733.64     18.20 o 
  -4   5   8     1104.79     1025.51     33.98 o 
  -3   5   8       15.42       22.78      7.69 o 
  -2   5   8     1918.05     1988.95     32.15 o 
  -1   5   8     9627.47     9236.65     98.94 o 
   0   5   8      383.66      334.29     15.43 o 
   1   5   8     5187.34     5260.77     64.80 o 
   2   5   8      836.83      808.62     39.59 o 
   3   5   8     4892.53     4964.75     63.83 o 
   4   5   8        5.12       -4.04      9.72 o 
   5   5   8      253.43      263.98     17.41 o 
   6   5   8      735.63      673.59     41.26 o 
   7   5   8     6542.13     6500.25    113.81 o 
   8   5   8       84.51       79.18     21.70 o 
   9   5   8     1395.95     1403.26     73.23 o 
  10   5   8       65.87       26.63     29.19 o 
  11   5   8     2617.43     2582.20     95.39 o 
  12   5   8      870.88      906.14     67.77 o 
 -19   6   8      899.34      874.81     95.87 o 
 -18   6   8      712.60      649.32     67.24 o 
 -17   6   8      297.68      338.96     44.72 o 
 -16   6   8        3.73       -0.62     28.06 o 
 -15   6   8     3175.69     3079.22     73.62 o 
 -14   6   8       31.42       50.93     15.94 o 
 -13   6   8      138.34      104.17     17.10 o 
 -12   6   8       31.83       36.71     14.94 o 
 -11   6   8    14266.61    13916.02    168.93 o 
 -10   6   8      514.58      516.56     25.82 o 
  -9   6   8       16.66       19.02     12.49 o 
  -8   6   8     3398.10     3402.05     68.42 o 
  -7   6   8       73.31       67.23     13.12 o 
  -6   6   8     1092.10     1143.05     25.35 o 
  -5   6   8     2124.93     2099.76     33.05 o 
  -4   6   8    21629.27    21325.75    206.08 o 
  -3   6   8       78.56       76.19     10.00 o 
  -2   6   8      409.24      444.60     17.25 o 
  -1   6   8       23.68       15.89      7.60 o 
   0   6   8     3412.82     3407.30     48.27 o 
   1   6   8     1584.86     1583.32     31.19 o 
   2   6   8     7598.77     7542.59     87.93 o 
   3   6   8      465.39      514.61     21.25 o 
   4   6   8     2441.39     2405.23     48.08 o 
   5   6   8     4208.54     4355.61     69.79 o 
   6   6   8      444.03      373.63     41.28 o 
   7   6   8      156.37      136.33     31.03 o 
   8   6   8      544.69      507.31     67.91 o 
   9   6   8      150.07      151.07     35.74 o 
  10   6   8      589.05      495.31     49.90 o 
  11   6   8       45.20       23.95     33.18 o 
 -18   7   8     2383.26     2467.52     96.48 o 
 -17   7   8      528.26      512.27     52.25 o 
 -16   7   8      616.54      604.51     77.23 o 
 -15   7   8     1716.49     1752.32     57.96 o 
 -14   7   8     2212.82     2207.69     52.21 o 
 -13   7   8       59.30       81.07     17.90 o 
 -12   7   8     5492.52     5460.75     86.62 o 
 -11   7   8     2852.24     2888.12     57.33 o 
 -10   7   8     1626.18     1558.98     42.47 o 
  -9   7   8     1348.79     1350.50     37.73 o 
  -8   7   8     4412.01     4176.60     69.04 o 
  -7   7   8     1701.60     1605.78     39.31 o 
  -6   7   8      319.06      336.74     21.51 o 
  -5   7   8     4273.98     4117.58     74.80 o 
  -4   7   8    14537.47    14735.03    169.62 o 
  -3   7   8     3238.53     3200.68     45.91 o 
  -2   7   8      303.03      316.46     16.07 o 
  -1   7   8     2030.29     1992.87     38.87 o 
   0   7   8     4265.52     4246.17    108.76 o 
   1   7   8     1758.38     1751.34     40.54 o 
   2   7   8      250.58      282.98     34.98 o 
   3   7   8    12282.30    12300.19    151.31 o 
   4   7   8     1277.29     1350.31     37.92 o 
   5   7   8      144.84      166.35     19.39 o 
   6   7   8     1598.60     1576.09     51.01 o 
   7   7   8     6024.20     6041.03    141.51 o 
   8   7   8        9.74      -24.33     27.76 o 
   9   7   8     1809.78     1889.23    144.47 o 
  10   7   8     2646.42     1814.87    106.52 o 
 -16   8   8       16.14       -5.99     32.01 o 
 -15   8   8       17.69       15.20     22.89 o 
 -14   8   8     2567.97     2561.90     61.87 o 
 -13   8   8      127.32      142.05     21.22 o 
 -12   8   8      584.67      541.62     31.23 o 
 -11   8   8      763.45      658.09     46.70 o 
 -10   8   8     1453.50     1391.11     41.38 o 
  -9   8   8     3449.95     3339.89     73.48 o 
  -8   8   8      332.29      329.01     26.17 o 
  -7   8   8     1909.74     1936.53     45.54 o 
  -6   8   8     5386.13     5290.81     81.84 o 
  -5   8   8     1122.58     1065.55     37.39 o 
  -4   8   8       67.61       71.11     23.05 o 
  -3   8   8       28.74       10.68     19.28 o 
  -2   8   8     1860.64     1824.92     49.34 o 
  -1   8   8     1850.17     1831.02     49.93 o 
   0   8   8     1264.83     1324.81     43.81 o 
   1   8   8     1798.21     1883.14     45.16 o 
   2   8   8     1115.14     1154.28     40.55 o 
   3   8   8      268.75      286.21     22.74 o 
   4   8   8       32.89       22.22     16.04 o 
   5   8   8      289.72      262.63     23.49 o 
   6   8   8     1402.06     1437.75     70.06 o 
   7   8   8      380.31      423.06     60.58 o 
   8   8   8        0.32        3.58     30.08 o 
   9   8   8      410.81      443.23     50.37 o 
 -15   9   8      175.42      222.53     32.30 o 
 -14   9   8     4374.38     4424.43     82.22 o 
 -13   9   8     1563.25     1604.82     47.71 o 
 -12   9   8     2380.67     2492.05     58.20 o 
 -11   9   8      375.77      324.58     26.41 o 
 -10   9   8     3334.41     3416.42     67.49 o 
  -9   9   8     3254.20     3421.65     99.59 o 
  -8   9   8     1513.53     1518.36     59.10 o 
  -7   9   8     6057.18     6024.34    207.89 o 
  -6   9   8     2406.57     2403.57     83.89 o 
  -5   9   8     2855.76     2687.76     81.44 o 
  -4   9   8      876.40      946.01     49.42 o 
  -3   9   8      650.47      638.36     45.08 o 
  -2   9   8     1421.93     1464.91     59.32 o 
  -1   9   8    10407.81    10261.70    157.07 o 
   0   9   8      950.39      775.44    112.24 o 
   1   9   8     1934.12     1955.67     56.12 o 
   2   9   8      341.85      400.52     31.60 o 
   3   9   8     3565.65     3759.19    130.31 o 
   4   9   8      900.43      895.24     44.17 o 
   5   9   8       48.12       39.99     41.12 o 
   6   9   8      955.55      997.32     60.59 o 
   7   9   8     2622.80     2645.48     92.45 o 
 -13  10   8      199.60      227.29     31.31 o 
 -12  10   8      772.78      765.12     69.48 o 
 -11  10   8      211.64      193.82     29.27 o 
 -10  10   8       96.51      106.61     25.83 o 
  -9  10   8       42.46       52.92     25.50 o 
  -8  10   8      100.16      124.57     25.52 o 
  -7  10   8      225.91      240.92     34.84 o 
  -6  10   8     1182.81     1066.00     55.55 o 
  -5  10   8      535.07      587.64     46.54 o 
  -4  10   8       79.23      138.85     35.95 o 
  -3  10   8      970.45      890.16     55.53 o 
  -2  10   8     1372.24     1357.16     63.25 o 
  -1  10   8     2048.40     2147.85     76.26 o 
   0  10   8       98.58       87.88     42.61 o 
   1  10   8     1552.36     1551.51     66.37 o 
   2  10   8      814.46      823.07     44.25 o 
   3  10   8      128.73      125.02     28.53 o 
   4  10   8      253.60      248.69     33.19 o 
   5  10   8      176.22      250.82     39.96 o 
 -10  11   8       11.91       30.74     24.04 o 
  -9  11   8      270.10      369.51     37.16 o 
  -8  11   8     3911.23     4078.65     94.40 o 
  -7  11   8      112.90      157.84     34.28 o 
  -6  11   8      448.59      471.51     46.96 o 
  -5  11   8       95.02       73.04     29.65 o 
  -4  11   8     5960.46     5680.68    138.40 o 
  -3  11   8      122.83      191.09     35.30 o 
  -2  11   8      571.30      571.45     49.42 o 
  -1  11   8     1257.40     1236.95     62.61 o 
   0  11   8      665.38      654.05     84.55 o 
   1  11   8      666.06      654.53     52.25 o 
   2  11   8      764.50      786.04     76.56 o 
 -21   1   9     1536.70     1720.14     81.41 o 
 -20   1   9       36.00       -8.65     30.13 o 
 -19   1   9     8105.36     8259.92    144.42 o 
 -18   1   9      101.95      142.54     26.55 o 
 -17   1   9    11064.96    11241.56    173.16 o 
 -16   1   9      144.36      181.01     23.81 o 
 -15   1   9      421.66      499.10     18.75 o 
 -14   1   9     4614.24     4779.10     56.95 o 
 -13   1   9    10360.66    10498.52    103.06 o 
 -12   1   9     8166.06     8259.07     83.37 o 
 -11   1   9     1679.42     1567.62     25.83 o 
 -10   1   9     4868.40     4850.86     52.84 o 
  -9   1   9      687.17      502.83     15.68 o 
  -8   1   9     2125.11     2017.11     45.23 o 
  -7   1   9     1504.14     1762.92     32.48 o 
  -6   1   9    29142.38    29106.28    301.68 o 
  -5   1   9    10162.11    10436.32    118.45 o 
  -4   1   9     1223.38     1123.54     32.29 o 
  -3   1   9     9731.66    10416.07    117.95 o 
  -2   1   9    28583.05    28064.29    291.16 o 
  -1   1   9     5145.11     5975.71     74.27 o 
   0   1   9     1196.03     1225.12     25.86 o 
   1   1   9     1699.69     1871.85     33.10 o 
   2   1   9    19455.81    19495.06    209.15 o 
   3   1   9     1957.11     2012.57     43.06 o 
   4   1   9    10998.66    10860.70    125.13 o 
   5   1   9     5498.03     5250.05    113.43 o 
   6   1   9     5710.24     5452.18    119.56 o 
   7   1   9      495.79      478.41     38.57 o 
   8   1   9     4907.29     4976.48    129.16 o 
   9   1   9      963.83      984.60     65.24 o 
  10   1   9        4.22       -5.13     25.96 o 
  11   1   9     1109.46     1155.18     62.56 o 
  12   1   9     2654.72     2635.70     94.59 o 
 -21   2   9       55.45       56.89     35.80 o 
 -20   2   9      470.46      515.71     41.47 o 
 -19   2   9       19.99       16.63     23.67 o 
 -18   2   9      435.40      371.55     34.82 o 
 -17   2   9      622.41      573.87     37.69 o 
 -16   2   9      148.77      179.60     24.44 o 
 -15   2   9      218.03      210.64     15.60 o 
 -14   2   9     2361.32     2410.65     40.93 o 
 -13   2   9     2978.51     2890.77     39.56 o 
 -12   2   9     1417.51     1502.22     25.95 o 
 -11   2   9     2973.74     2823.76     38.15 o 
 -10   2   9     3077.17     3140.86     41.46 o 
  -9   2   9      326.99      284.17     24.93 o 
  -8   2   9        0.95       -0.61      4.40 o 
  -7   2   9     5446.05     5525.44     64.24 o 
  -6   2   9     8158.96     8391.86     99.33 o 
  -5   2   9     4435.67     4053.02     55.73 o 
  -4   2   9      772.68      734.62     20.10 o 
  -3   2   9     1159.31     1203.89     28.95 o 
  -2   2   9     1991.60     1894.63     38.16 o 
  -1   2   9     1341.17     1463.58     32.72 o 
   0   2   9     3489.95     3784.32     73.09 o 
   1   2   9     5415.23     5307.48     81.50 o 
   2   2   9      623.19      652.20     20.35 o 
   3   2   9       15.58       45.59     30.65 o 
   4   2   9     4068.54     4073.52     70.73 o 
   5   2   9     4300.78     4169.59     96.92 o 
   6   2   9     2709.35     2552.28    105.86 o 
   7   2   9      537.73      545.65     41.40 o 
   8   2   9        3.18       -2.01     22.94 o 
   9   2   9      168.49      227.39     35.30 o 
  10   2   9      410.47      379.14     41.83 o 
  11   2   9     2047.61     1985.39    115.84 o 
  12   2   9      481.21      384.96     77.89 o 
 -21   3   9       17.08       28.29     34.68 o 
 -20   3   9      668.29      697.71     46.23 o 
 -19   3   9     2816.82     2883.58     77.73 o 
 -18   3   9       10.92       -1.50     22.03 o 
 -17   3   9     1287.46     1295.88     49.82 o 
 -16   3   9     5637.61     5669.30    105.20 o 
 -15   3   9     4021.89     4059.42     58.71 o 
 -14   3   9       23.17        8.02     12.79 o 
 -13   3   9     7018.10     7035.44    119.94 o 
 -12   3   9     3666.02     3638.41     51.96 o 
 -11   3   9     3039.22     2998.65     45.05 o 
 -10   3   9    11394.47    11511.81    121.52 o 
  -9   3   9    20459.28    20327.64    198.49 o 
  -8   3   9    21210.51    20653.90    400.91 o 
  -7   3   9     5583.13     5414.43    209.16 o 
  -6   3   9     1491.67     1477.40     40.31 o 
  -5   3   9     4791.75     4630.42     62.35 o 
  -4   3   9     1299.03     1442.53     28.94 o 
  -3   3   9     1507.91     1597.24     30.61 o 
  -2   3   9    28332.03    27493.24    287.55 o 
  -1   3   9     5838.07     5798.46     85.31 o 
   0   3   9        9.27        8.26      7.77 o 
   1   3   9      576.27      571.98     28.11 o 
   2   3   9    19449.39    19670.23    244.39 o 
   3   3   9     3634.08     3442.35     78.71 o 
   4   3   9     1451.78     1498.99     38.93 o 
   5   3   9     6825.68     6955.14    106.60 o 
   6   3   9     1557.70     1545.73     58.70 o 
   7   3   9      606.31      645.00     44.66 o 
   8   3   9    10457.83    10074.85    352.85 o 
   9   3   9     6756.18     6613.99    147.74 o 
  10   3   9     3031.48     2978.28    149.13 o 
  11   3   9      250.78      257.76     39.51 o 
  12   3   9       71.21       49.80     32.91 o 
 -20   4   9     3734.49     3827.81    119.08 o 
 -19   4   9        4.70        4.97     29.38 o 
 -18   4   9       29.34       46.68     31.03 o 
 -17   4   9       34.55       50.79     22.64 o 
 -16   4   9     6299.32     6680.50    134.07 o 
 -15   4   9     2147.92     2040.99     40.21 o 
 -14   4   9     2305.28     2296.81     41.87 o 
 -13   4   9        5.70       -6.09     10.39 o 
 -12   4   9     9759.61    10030.56    111.65 o 
 -11   4   9     4736.03     4693.55     82.64 o 
 -10   4   9      685.29      722.91     23.23 o 
  -9   4   9    15682.21    15623.80    176.33 o 
  -8   4   9     8059.79     7629.53    233.44 o 
  -7   4   9       36.60       35.59      8.64 o 
  -6   4   9     2979.30     2972.19     38.86 o 
  -5   4   9     2136.34     1995.52     34.53 o 
  -4   4   9       54.24       59.70      8.03 o 
  -3   4   9     7622.82     7587.41     93.36 o 
  -2   4   9     1557.56     1663.92     37.35 o 
  -1   4   9     9271.36     9266.65    110.68 o 
   0   4   9      822.69      817.20     28.73 o 
   1   4   9     7822.40     7680.34     95.79 o 
   2   4   9        4.52       12.33     12.32 o 
   3   4   9     1172.15     1132.80     34.76 o 
   4   4   9     2929.51     2994.30     49.60 o 
   5   4   9      815.00      850.42     32.00 o 
   6   4   9      143.68      115.19     31.29 o 
   7   4   9      829.67      768.77    101.86 o 
   8   4   9      683.84      705.61     61.25 o 
   9   4   9     6271.89     6356.56    143.91 o 
  10   4   9       18.15        9.55     52.60 o 
  11   4   9      413.42      409.69     54.59 o 
 -20   5   9      288.12      339.66     47.99 o 
 -19   5   9     2904.21     2971.09    103.57 o 
 -18   5   9     1234.21     1217.16     67.27 o 
 -17   5   9     3983.64     3983.70    169.77 o 
 -16   5   9       71.44       81.05     31.97 o 
 -15   5   9     5341.34     5456.15     95.35 o 
 -14   5   9     3536.73     3477.64     70.37 o 
 -13   5   9    11824.25    11726.80    146.80 o 
 -12   5   9     4322.96     4086.96    101.97 o 
 -11   5   9     4212.51     4169.88     63.98 o 
 -10   5   9      386.64      382.14     17.96 o 
  -9   5   9     1411.74     1379.15     43.17 o 
  -8   5   9       18.35        8.74      8.72 o 
  -7   5   9       47.94       60.50     10.84 o 
  -6   5   9    20388.78    20081.63    193.75 o 
  -5   5   9       24.55       41.21      8.03 o 
  -4   5   9     2120.37     2053.50     36.59 o 
  -3   5   9      351.44      307.57     14.65 o 
  -2   5   9    10819.89    10921.56    127.48 o 
  -1   5   9     4728.90     4639.77     58.93 o 
   0   5   9      295.83      309.48     15.65 o 
   1   5   9      355.08      356.00     17.05 o 
   2   5   9    10230.76    10282.95    124.09 o 
   3   5   9      467.43      490.60     22.19 o 
   4   5   9     7212.50     7011.63     92.81 o 
   5   5   9        5.16       -0.54     14.25 o 
   6   5   9     1555.68     1555.08     58.57 o 
   7   5   9      471.58      459.53     32.93 o 
   8   5   9       42.65       44.52     21.35 o 
   9   5   9      153.58      172.82     42.61 o 
  10   5   9      136.51      163.80     38.12 o 
  11   5   9      585.22      561.41     56.28 o 
 -19   6   9      410.97      161.41    102.53 o 
 -18   6   9       84.41       15.78     28.63 o 
 -17   6   9      263.21      276.31     42.37 o 
 -16   6   9     1539.59     1712.68     74.85 o 
 -15   6   9     2223.80     2156.05     81.98 o 
 -14   6   9      175.59      150.46     19.03 o 
 -13   6   9     5844.04     5592.48    224.07 o 
 -12   6   9     1484.28     1525.29     40.68 o 
 -11   6   9     2262.93     2246.67     48.60 o 
 -10   6   9     4807.68     4745.92     90.71 o 
  -9   6   9     3527.55     3599.64     72.64 o 
  -8   6   9      220.99      201.56     17.88 o 
  -7   6   9     2649.70     2675.58     42.12 o 
  -6   6   9     8291.56     8193.81    102.41 o 
  -5   6   9    11319.45    11119.33    131.75 o 
  -4   6   9     1733.58     1722.54     30.87 o 
  -3   6   9     2012.42     2003.78     34.30 o 
  -2   6   9      210.71      236.12     14.25 o 
  -1   6   9     2197.88     2176.98     37.03 o 
   0   6   9     1271.95     1290.66     28.86 o 
   1   6   9     7228.58     7189.98     85.19 o 
   2   6   9     2168.87     2223.78     39.60 o 
   3   6   9      161.25      161.77     14.87 o 
   4   6   9     2995.64     2943.05     72.07 o 
   5   6   9     6037.79     6166.69    106.68 o 
   6   6   9      821.83      870.93     52.89 o 
   7   6   9      433.06      412.08     42.61 o 
   8   6   9     1475.50     1431.39     98.53 o 
   9   6   9      533.09      570.75     52.10 o 
  10   6   9      855.74      741.96     59.74 o 
 -18   7   9        1.16      -30.69     30.69 o 
 -17   7   9        3.81      -22.90     30.50 o 
 -16   7   9     1546.45     1652.42    113.18 o 
 -15   7   9       43.98       55.12     18.04 o 
 -14   7   9       29.30       44.18     17.47 o 
 -13   7   9     3292.27     3228.32     63.35 o 
 -12   7   9      511.04      514.70     29.08 o 
 -11   7   9      721.85      711.98     33.63 o 
 -10   7   9      120.22       95.88     17.03 o 
  -9   7   9     1714.23     1632.57     48.13 o 
  -8   7   9     1251.08     1171.04     36.31 o 
  -7   7   9     1101.78     1109.70     33.51 o 
  -6   7   9      944.59      945.95     39.72 o 
  -5   7   9      249.72      275.52     34.55 o 
  -4   7   9        2.37       11.88     13.70 o 
  -3   7   9     1548.31     1513.03     30.59 o 
  -2   7   9     2774.72     2702.32     42.74 o 
  -1   7   9     1219.80     1155.91     35.94 o 
   0   7   9      348.34      344.66     27.81 o 
   1   7   9      661.26      702.69     32.29 o 
   2   7   9     3859.29     3851.28     65.19 o 
   3   7   9        1.94       11.44     14.02 o 
   4   7   9     1289.17     1215.99     36.62 o 
   5   7   9       46.16       36.75     19.89 o 
   6   7   9        8.32        7.38     38.61 o 
   7   7   9       87.60       63.25     30.13 o 
   8   7   9      723.96      668.06     99.20 o 
   9   7   9     1734.56     1794.13     80.91 o 
 -17   8   9      270.87      236.14     44.66 o 
 -16   8   9     2518.73     2576.62     96.76 o 
 -15   8   9      794.91      757.79     46.41 o 
 -14   8   9     1206.83     1168.13     72.26 o 
 -13   8   9     1456.16     1460.22     44.03 o 
 -12   8   9     5418.64     5378.47     88.45 o 
 -11   8   9       53.76       56.00     17.71 o 
 -10   8   9     1625.39     1540.78     42.80 o 
  -9   8   9     4795.64     4849.02     80.10 o 
  -8   8   9     1198.53     1189.88     37.08 o 
  -7   8   9     1318.98     1340.95     49.23 o 
  -6   8   9      949.60      964.44     52.20 o 
  -5   8   9    12277.99    12456.70    176.25 o 
  -4   8   9        6.08       11.09     20.23 o 
  -3   8   9     2041.09     1849.16     64.00 o 
  -2   8   9      603.79      614.62     33.47 o 
  -1   8   9     2000.59     2128.16     66.85 o 
   0   8   9     2633.89     2537.28     77.69 o 
   1   8   9     5383.50     5509.53     84.59 o 
   2   8   9       16.66       19.46     15.80 o 
   3   8   9      488.33      505.16     28.39 o 
   4   8   9      804.94      776.98     41.50 o 
   5   8   9     6035.27     6106.82    111.29 o 
   6   8   9       64.77       41.02     56.59 o 
   7   8   9        9.81        0.87     57.26 o 
   8   8   9      699.82      737.91    104.52 o 
 -15   9   9       51.96       21.58     25.28 o 
 -14   9   9      113.01      101.67     23.06 o 
 -13   9   9      191.99      199.12     24.61 o 
 -12   9   9       13.33       31.13     18.34 o 
 -11   9   9      881.56      853.53     38.09 o 
 -10   9   9       13.29        9.41     16.06 o 
  -9   9   9      350.24      325.97     30.89 o 
  -8   9   9     1130.22      983.94     57.42 o 
  -7   9   9        2.77       18.64     22.60 o 
  -6   9   9      907.41      822.54     49.37 o 
  -5   9   9      774.50      785.91     50.21 o 
  -4   9   9       41.63       38.13     28.63 o 
  -3   9   9      570.74      519.72     43.27 o 
  -2   9   9      802.01      742.26     48.48 o 
  -1   9   9      908.78      525.95     55.92 o 
   0   9   9      161.92      227.23     36.83 o 
   1   9   9      876.43      884.21     43.04 o 
   2   9   9      535.40      508.49     35.08 o 
   3   9   9       46.33       32.62     20.59 o 
   4   9   9        0.92       11.92     20.05 o 
   5   9   9     1725.50     1683.36     69.91 o 
   6   9   9       35.99       -9.03     29.73 o 
 -13  10   9      264.25      339.14     35.12 o 
 -12  10   9     2544.39     2515.24     71.92 o 
 -11  10   9      416.71      515.56     39.85 o 
 -10  10   9      559.55      589.15     52.50 o 
  -9  10   9     6707.16     6638.84    131.22 o 
  -8  10   9     3538.61     3310.79    157.12 o 
  -7  10   9        1.31       21.13     24.94 o 
  -6  10   9      615.18      586.23     62.58 o 
  -5  10   9     4124.84     3673.99    143.80 o 
  -4  10   9      664.55      597.08     49.93 o 
  -3  10   9     3950.88     3839.70    104.51 o 
  -2  10   9       33.77       38.85     26.82 o 
  -1  10   9     3694.44     3723.08    103.56 o 
   0  10   9      515.52      477.29     43.28 o 
   1  10   9     3996.77     3878.46    209.71 o 
   2  10   9      294.31      300.75     31.60 o 
   3  10   9      367.65      400.54     35.46 o 
   4  10   9      566.52      518.28     39.07 o 
 -10  11   9      657.24      539.05     59.89 o 
  -9  11   9      821.97      812.19     48.34 o 
  -8  11   9       52.48       51.34     32.62 o 
  -7  11   9     2001.23     1909.55    130.49 o 
  -6  11   9      600.04      646.82     52.20 o 
  -5  11   9      381.84      336.27     57.26 o 
  -4  11   9      614.58      515.57     47.48 o 
  -3  11   9     1021.38      894.69     58.79 o 
  -2  11   9      193.03      127.50     32.95 o 
  -1  11   9     2281.51     2380.81     85.20 o 
   0  11   9        1.08       -2.72     30.63 o 
   1  11   9      365.17      325.52     40.95 o 
 -21   0  10     9744.98    10090.28    303.59 o 
 -20   0  10      651.55      608.51     77.23 o 
 -19   0  10      541.53      587.20     74.57 o 
 -18   0  10       22.20       22.64     38.61 o 
 -17   0  10    12242.15    12544.49    226.11 o 
 -16   0  10     3153.37     3108.93     63.05 o 
 -15   0  10     4557.10     4685.51     81.28 o 
 -14   0  10     8062.23     8198.87    120.77 o 
 -13   0  10    17670.61    17644.14    228.01 o 
 -12   0  10     2159.07     2022.88     46.38 o 
 -11   0  10     1373.31     1396.77     34.84 o 
 -10   0  10     2686.43     2488.92     70.69 o 
  -8   0  10     2510.32     2217.46     54.08 o 
  -7   0  10     3546.29     3865.60     77.64 o 
  -6   0  10    41114.30    43405.78    626.89 o 
  -5   0  10      316.45      261.68     20.23 o 
  -4   0  10    43166.40    45205.82    650.88 o 
  -3   0  10     1566.67     1411.68     39.94 o 
  -2   0  10       17.83       21.84     11.52 o 
  -1   0  10      114.82      151.50     16.64 o 
   0   0  10     5368.37     5110.95     95.15 o 
   1   0  10     4630.05     4611.06    117.17 o 
   2   0  10    10688.87    10497.11    172.87 o 
   3   0  10        8.65       25.17     13.51 o 
   4   0  10    18391.67    18710.40    401.46 o 
   5   0  10     1100.75     1079.87     70.57 o 
   6   0  10       34.25       45.27     31.96 o 
   7   0  10      272.89      226.36     45.27 o 
   8   0  10     4175.71     4094.43    154.46 o 
   9   0  10      832.97      696.39     74.57 o 
  10   0  10     8811.41     8525.74    259.65 o 
  11   0  10     1792.52     1757.61    109.18 o 
  12   0  10     1826.48     1993.29    119.84 o 
 -21   1  10      903.52      993.62     67.61 o 
 -20   1  10      177.09      194.97     39.06 o 
 -19   1  10      286.29      280.76     40.88 o 
 -18   1  10      614.36      540.07     37.09 o 
 -17   1  10        5.18       -0.81     18.83 o 
 -16   1  10     1944.53     1962.03     38.11 o 
 -15   1  10     6865.78     7076.89     85.46 o 
 -14   1  10      681.76      694.42     20.74 o 
 -13   1  10     1430.20     1449.88     33.05 o 
 -12   1  10     2289.24     2278.08     33.32 o 
 -11   1  10     1537.68     1489.27     25.36 o 
 -10   1  10      352.33      398.71     13.67 o 
  -9   1  10     2267.05     2351.90     46.78 o 
  -8   1  10     2237.62     2025.64     36.07 o 
  -7   1  10     2586.17     2609.83     42.26 o 
  -6   1  10     1195.04     1358.11     38.44 o 
  -5   1  10       27.29       36.19      8.14 o 
  -4   1  10     4563.01     4804.71     63.89 o 
  -3   1  10     1521.64     1446.45     31.33 o 
  -2   1  10      637.50      481.03     17.21 o 
  -1   1  10     2188.72     2347.86     38.98 o 
   0   1  10      406.92      394.96     17.02 o 
   1   1  10        8.84       37.86     13.81 o 
   2   1  10     3129.47     3015.60     47.14 o 
   3   1  10      547.13      544.90     20.20 o 
   4   1  10     3052.79     3061.58     48.12 o 
   5   1  10     7751.70     7887.29    155.34 o 
   6   1  10     1157.27     1253.00     54.13 o 
   7   1  10     1039.62     1046.14     98.53 o 
   8   1  10      244.03      223.08     33.86 o 
   9   1  10     1677.10     1654.54     70.10 o 
  10   1  10      709.58      732.42     65.24 o 
  11   1  10      410.64      449.31     48.48 o 
  12   1  10     1454.71     1543.33     77.19 o 
 -21   2  10     2371.98     2632.89     97.36 o 
 -20   2  10      136.91       85.00     26.75 o 
 -19   2  10      276.35      248.56     31.18 o 
 -18   2  10     2595.06     2785.20     77.75 o 
 -17   2  10     3366.79     3356.74     77.01 o 
 -16   2  10     3924.56     4043.42     93.52 o 
 -15   2  10      676.28      704.83     33.38 o 
 -14   2  10     1969.20     1968.38     37.15 o 
 -13   2  10      987.02      967.27     25.77 o 
 -12   2  10     1636.70     1575.17     35.15 o 
 -11   2  10    10648.40    10657.85    114.06 o 
 -10   2  10    32684.41    32967.87    310.32 o 
  -9   2  10      170.82      132.04     18.07 o 
  -8   2  10     4731.74     4657.17     57.71 o 
  -7   2  10    14961.19    15464.30    172.01 o 
  -6   2  10    17453.27    18114.21    196.52 o 
  -5   2  10      244.29      218.69     14.51 o 
  -4   2  10    29470.54    30393.79    316.49 o 
  -3   2  10     6956.61     6839.64    405.89 o 
  -2   2  10     3071.06     3012.35     75.90 o 
  -1   2  10     2505.55     2511.93     58.70 o 
   0   2  10    35093.43    34966.04    416.16 o 
   1   2  10      187.06      208.37     14.12 o 
   2   2  10     1007.47     1038.28     26.35 o 
   3   2  10      598.16      560.41     34.40 o 
   4   2  10     3440.67     3599.45     54.82 o 
   5   2  10      500.79      518.15     38.12 o 
   6   2  10     2685.46     2741.45     80.91 o 
   7   2  10    11779.18    11598.19    282.95 o 
   8   2  10     5757.03     5756.45    172.43 o 
   9   2  10       18.13       33.65     27.76 o 
  10   2  10      684.40      666.56     53.64 o 
  11   2  10     6223.25     6411.92    155.28 o 
 -21   3  10      178.67      263.15     45.08 o 
 -20   3  10      466.25      488.55     40.35 o 
 -19   3  10      343.93      362.38     34.88 o 
 -18   3  10     3662.13     3819.56     86.24 o 
 -17   3  10     1658.11     1650.27     54.59 o 
 -16   3  10       14.58       14.87     14.19 o 
 -15   3  10      542.90      577.42     23.30 o 
 -14   3  10      745.96      746.67     27.99 o 
 -13   3  10       12.14        1.59     13.26 o 
 -12   3  10      254.62      280.82     16.46 o 
 -11   3  10     1968.84     1811.09     33.82 o 
 -10   3  10     1244.78     1168.91     31.17 o 
  -9   3  10     1221.39     1184.38     29.81 o 
  -8   3  10     4989.60     4970.84     61.69 o 
  -7   3  10     3664.34     3538.72     64.77 o 
  -6   3  10       75.62       45.77     10.49 o 
  -5   3  10       88.22       85.65     10.44 o 
  -4   3  10       13.68       11.35      7.95 o 
  -3   3  10     3634.81     3490.58     60.21 o 
  -2   3  10      841.10      915.95     24.13 o 
  -1   3  10      764.05      718.82     25.62 o 
   0   3  10      284.52      268.79     17.65 o 
   1   3  10     5120.46     5356.33     72.52 o 
   2   3  10     1344.28     1410.74     31.80 o 
   3   3  10     1552.23     1541.00     45.41 o 
   4   3  10     1359.30     1315.28     31.18 o 
   5   3  10      375.41      401.49     34.80 o 
   6   3  10      626.40      638.76     55.26 o 
   7   3  10     3992.29     3983.50    103.45 o 
   8   3  10      170.60      198.47     37.95 o 
   9   3  10       63.39       42.87     29.01 o 
  10   3  10      558.56      565.70     49.37 o 
  11   3  10      904.77      978.01     64.95 o 
 -20   4  10      205.29      197.42     41.83 o 
 -19   4  10      187.36      198.87     39.41 o 
 -18   4  10      589.80      651.69    135.15 o 
 -17   4  10     4023.07     4231.79     89.51 o 
 -16   4  10     2747.80     2643.34     66.40 o 
 -15   4  10      155.11      123.48     15.39 o 
 -14   4  10     4028.79     4050.21     59.46 o 
 -13   4  10     6354.38     6257.33     78.96 o 
 -12   4  10        2.30       -7.49      9.88 o 
 -11   4  10     4498.20     4351.58     70.32 o 
 -10   4  10    18109.71    18332.16    203.78 o 
  -9   4  10      206.02      221.75     18.20 o 
  -8   4  10     6004.05     6102.46    104.52 o 
  -7   4  10     2860.23     3038.71     57.13 o 
  -6   4  10    12362.62    12467.52    134.97 o 
  -5   4  10      126.32      161.83     10.62 o 
  -4   4  10    15347.21    15353.76    171.59 o 
  -3   4  10      810.31      763.34     32.67 o 
  -2   4  10     3364.97     3487.73     53.41 o 
  -1   4  10        0.89       15.81      9.28 o 
   0   4  10    22664.87    22841.47    272.72 o 
   1   4  10      624.20      624.75     22.54 o 
   2   4  10       78.30       77.81     12.66 o 
   3   4  10      102.12       95.97     13.51 o 
   4   4  10     5374.06     5496.43     77.31 o 
   5   4  10     1439.99     1408.34     55.34 o 
   6   4  10     1608.10     1610.00     60.46 o 
   7   4  10     4877.92     4987.22    121.17 o 
   8   4  10     1978.38     1937.76     72.85 o 
   9   4  10        1.20       14.76     28.20 o 
  10   4  10     1390.44     1328.51     67.20 o 
  11   4  10     3416.58     3330.73    119.17 o 
 -20   5  10      406.73      428.25     52.70 o 
 -19   5  10      594.44      596.68     55.45 o 
 -18   5  10     5167.13     5452.61    140.29 o 
 -17   5  10     1271.33     1332.39     67.77 o 
 -16   5  10      993.01      901.87     50.94 o 
 -15   5  10       31.06       23.18     15.82 o 
 -14   5  10     2914.49     2857.21     73.07 o 
 -13   5  10      225.18      224.40     30.61 o 
 -12   5  10      231.90      215.34     16.15 o 
 -11   5  10     5340.54     5008.84     73.61 o 
 -10   5  10     1253.31     1242.72     28.75 o 
  -9   5  10     3013.27     2774.79    109.75 o 
  -8   5  10      197.68      192.88     13.83 o 
  -7   5  10     8974.92     9012.94    110.81 o 
  -6   5  10     1192.66     1114.21     23.23 o 
  -5   5  10      231.23      228.09     12.80 o 
  -4   5  10     1308.66     1346.82     26.83 o 
  -3   5  10     9361.56     9550.46    103.09 o 
  -2   5  10     1051.46      983.38     32.28 o 
  -1   5  10     6398.09     6499.59     77.04 o 
   0   5  10        5.51       -0.01      9.68 o 
   1   5  10     7333.85     7264.72     94.97 o 
   2   5  10       53.77       56.23     12.54 o 
   3   5  10     3555.92     3715.14     59.87 o 
   4   5  10     1847.48     1834.95     79.37 o 
   5   5  10       31.66        7.57     31.29 o 
   6   5  10     1052.78     1028.08     53.05 o 
   7   5  10     3804.52     4182.35    106.61 o 
   8   5  10     1603.06     1645.32     71.99 o 
   9   5  10       81.13       76.70     33.41 o 
  10   5  10      607.81      681.61     59.29 o 
 -19   6  10      448.07      450.70     53.04 o 
 -18   6  10       19.92       20.94     30.63 o 
 -16   6  10       68.19       47.76     22.32 o 
 -15   6  10      966.44      999.13     36.63 o 
 -14   6  10     2915.74     2979.40     69.23 o 
 -13   6  10     4944.74     4774.78     78.38 o 
 -12   6  10     1304.40     1278.08     37.92 o 
 -11   6  10     1903.15     1840.52     44.28 o 
 -10   6  10      159.93      170.31     17.97 o 
  -9   6  10      193.34      215.47     28.25 o 
  -8   6  10     2568.52     2506.31     49.94 o 
  -7   6  10     1030.61     1005.48     27.86 o 
  -6   6  10     3229.79     3217.05     52.76 o 
  -5   6  10       93.89      102.21     16.42 o 
  -4   6  10     3677.53     3642.71     50.38 o 
  -3   6  10      849.11      870.75     23.62 o 
  -2   6  10     1185.21     1224.94     30.23 o 
  -1   6  10       12.70       11.30      9.64 o 
   0   6  10     2154.54     2164.65     38.98 o 
   1   6  10     1467.86     1492.15     32.58 o 
   2   6  10     2901.32     2829.73     46.54 o 
   3   6  10      255.09      264.98     18.00 o 
   4   6  10     6341.76     6422.67     92.79 o 
   5   6  10      685.84      797.22     61.25 o 
   6   6  10       17.61       22.12     29.29 o 
   7   6  10        4.85        3.64     15.70 o 
   8   6  10       48.39       11.58     29.01 o 
   9   6  10      471.34      473.88     49.87 o 
 -18   7  10       47.81       52.00     46.60 o 
 -17   7  10       15.20       27.74     57.92 o 
 -16   7  10        6.12       -5.12     16.46 o 
 -15   7  10     6702.23     6716.40    103.75 o 
 -14   7  10     2560.61     2588.74     57.57 o 
 -13   7  10     3592.80     3743.41     69.90 o 
 -12   7  10     3262.47     3108.18     61.99 o 
 -11   7  10     1449.49     1503.20     41.07 o 
 -10   7  10      623.89      634.87     35.73 o 
  -9   7  10      133.45      132.84     17.64 o 
  -8   7  10     1963.61     1938.30     45.19 o 
  -7   7  10    12710.90    12439.89    175.48 o 
  -6   7  10      721.10      747.60     32.12 o 
  -5   7  10      245.76      215.46     28.82 o 
  -4   7  10     1865.15     1795.77     58.79 o 
  -3   7  10    11269.84    11392.41    122.74 o 
  -2   7  10      855.89      824.40     27.34 o 
  -1   7  10      590.18      600.19     22.96 o 
   0   7  10       50.19       50.05     15.76 o 
   1   7  10     1970.33     1976.93     44.54 o 
   2   7  10     3108.33     3109.27     58.30 o 
   3   7  10     6265.25     6426.15     94.69 o 
   4   7  10     5018.98     5177.47     82.36 o 
   5   7  10     5030.50     5110.09    125.13 o 
   6   7  10     1515.37     1507.36    113.18 o 
   7   7  10      161.51      198.95     36.68 o 
   8   7  10     1857.31     1891.87     80.96 o 
 -17   8  10       37.52       36.48     35.22 o 
 -16   8  10     1365.88     1487.62     69.43 o 
 -15   8  10       14.34       18.80     19.36 o 
 -14   8  10      175.60      233.40     34.79 o 
 -13   8  10     1260.40     1285.77     69.71 o 
 -12   8  10     1233.03     1314.47     41.98 o 
 -11   8  10     2718.23     2650.48     57.85 o 
 -10   8  10      898.82      848.97     41.00 o 
  -9   8  10     1441.31     1410.45     40.88 o 
  -8   8  10      172.80      220.86     21.15 o 
  -7   8  10     2609.28     2433.76     58.88 o 
  -6   8  10       14.48       20.23     16.04 o 
  -5   8  10      863.74      851.82     46.11 o 
  -4   8  10      231.57      221.23     30.59 o 
  -3   8  10     1910.27     1962.32     67.27 o 
  -2   8  10      217.27      197.77     35.95 o 
  -1   8  10      206.34      244.74     25.35 o 
   0   8  10     2677.73     2616.99     63.04 o 
   1   8  10      403.61      404.82     25.78 o 
   2   8  10     1385.07     1447.14     43.75 o 
   3   8  10       26.00       39.46     17.01 o 
   4   8  10      210.62      215.96     27.65 o 
   5   8  10       16.99       -9.95     25.88 o 
   6   8  10      367.87      358.02     43.71 o 
   7   8  10     2991.64     3029.57     99.17 o 
 -15   9  10      274.77      277.11     31.90 o 
 -14   9  10     4837.99     4672.93     87.25 o 
 -13   9  10       98.79       85.80     21.13 o 
 -12   9  10       11.62       21.63     17.97 o 
 -11   9  10     6069.42     6030.18     97.52 o 
 -10   9  10     1560.16     1613.30     46.32 o 
  -9   9  10     1578.31     1632.47     62.15 o 
  -8   9  10     1797.38     1888.36     70.03 o 
  -7   9  10     3372.94     3328.10     94.54 o 
  -6   9  10      826.59      726.20     75.90 o 
  -5   9  10       10.63       28.44     23.48 o 
  -4   9  10       88.57      127.08     28.71 o 
  -3   9  10     4229.18     4387.01    169.10 o 
  -2   9  10      708.86      753.05     50.31 o 
   0   9  10     2180.00     2151.39     92.54 o 
   1   9  10     3968.83     3998.65     84.82 o 
   2   9  10     1368.85     1492.74     51.97 o 
   3   9  10     3809.68     3850.97     84.21 o 
   4   9  10      799.14      863.01     72.57 o 
   5   9  10       17.95       -6.66     42.61 o 
 -13  10  10      686.93      709.61     45.16 o 
 -12  10  10      371.45      327.12     35.38 o 
 -11  10  10      164.93      155.90     28.29 o 
 -10  10  10       20.32       26.47     23.79 o 
  -9  10  10       12.48       18.73     26.82 o 
  -8  10  10       16.23       -9.25     25.96 o 
  -7  10  10      229.53      203.28     59.25 o 
  -6  10  10      977.37      899.59     56.91 o 
  -5  10  10        1.24       -4.60     24.00 o 
  -4  10  10      361.53      327.00     39.51 o 
  -3  10  10     5289.97     5518.10    253.65 o 
  -2  10  10      685.61      717.29     68.57 o 
   0  10  10       22.19       -9.32     25.42 o 
   1  10  10      382.28      445.63     42.24 o 
   2  10  10     1118.16      981.87     59.29 o 
   3  10  10       22.90       47.09     24.58 o 
 -10  11  10       21.18       36.24     30.59 o 
  -9  11  10     1441.20     1390.77    181.75 o 
  -8  11  10      909.22      964.74     62.61 o 
  -7  11  10     5153.59     5260.39    133.69 o 
  -6  11  10     2378.69     2471.64     88.00 o 
  -5  11  10        3.28       37.13     28.71 o 
  -4  11  10        2.48       25.41     28.71 o 
  -3  11  10     5308.29     5338.71    134.17 o 
  -2  11  10      186.03      207.04     37.18 o 
  -1  11  10     1515.50     1302.46     88.55 o 
   0  11  10       59.38       87.90     33.33 o 
 -21   1  11      224.06      171.62     44.61 o 
 -20   1  11       66.09       20.64     31.07 o 
 -19   1  11     4459.83     4602.99    122.80 o 
 -18   1  11     1534.32     1648.38     53.67 o 
 -17   1  11      769.25      780.12     45.86 o 
 -16   1  11     9980.64    10344.67    116.85 o 
 -15   1  11     2937.58     3089.33     48.87 o 
 -14   1  11     2754.27     2813.83     45.35 o 
 -13   1  11     1676.49     1622.54     28.45 o 
 -12   1  11    21602.39    21578.57    192.47 o 
 -11   1  11     1703.71     1697.54     40.73 o 
 -10   1  11        9.33       22.77      8.21 o 
  -9   1  11     1077.08     1136.88     27.84 o 
  -8   1  11    15728.33    15009.30    167.73 o 
  -7   1  11        3.96        7.84     10.19 o 
  -6   1  11     6338.75     6447.00     82.04 o 
  -5   1  11      293.59      240.15     16.34 o 
  -4   1  11     9556.62     9263.84    110.13 o 
  -3   1  11     1270.20     1337.54     29.05 o 
  -2   1  11     3556.66     3279.68     50.14 o 
  -1   1  11     6599.25     6466.67     82.87 o 
   0   1  11     1451.06     1461.47     35.07 o 
   1   1  11     3463.42     3380.29     62.25 o 
   2   1  11    18913.34    18721.94    205.65 o 
   3   1  11     7382.85     7515.34     95.33 o 
   4   1  11      967.53      938.62     45.66 o 
   5   1  11     1521.36     1577.99     59.78 o 
   6   1  11    13454.86    13187.05    239.61 o 
   7   1  11      996.03      980.63     53.19 o 
   8   1  11     1328.95     1366.11     63.51 o 
   9   1  11     4595.43     4423.28    120.04 o 
  10   1  11      845.15      816.49     59.74 o 
  11   1  11        0.38        6.19     30.63 o 
 -21   2  11     1212.03     1277.76     79.23 o 
 -20   2  11       18.42       24.31     30.90 o 
 -19   2  11        6.75       -6.91     21.97 o 
 -18   2  11      246.90      275.89     29.96 o 
 -17   2  11     3956.83     3832.62     82.65 o 
 -16   2  11     1057.57     1008.36     31.33 o 
 -15   2  11      251.20      244.25     18.83 o 
 -14   2  11      254.67      277.68     17.10 o 
 -13   2  11       14.41       22.89     10.68 o 
 -12   2  11      111.28      127.69     12.82 o 
 -11   2  11     1174.35     1225.82     27.30 o 
 -10   2  11      949.12      896.27     26.91 o 
  -9   2  11      337.13      283.76     16.90 o 
  -8   2  11       78.91      105.87     15.53 o 
  -7   2  11      109.34      102.52     15.69 o 
  -6   2  11        0.12       -5.33      8.69 o 
  -5   2  11    13399.41    13085.00    172.15 o 
  -4   2  11      152.81      169.50     14.85 o 
  -3   2  11      878.59      698.31     21.93 o 
  -2   2  11      272.69      290.97     21.13 o 
  -1   2  11      223.30      281.57     22.14 o 
   0   2  11     2019.32     2038.87     43.48 o 
   1   2  11      275.04      251.03     31.51 o 
   2   2  11      888.91      892.82     26.00 o 
   3   2  11      370.45      369.28     18.88 o 
   4   2  11      601.58      683.80     43.19 o 
   5   2  11     5485.50     5456.15    122.36 o 
   6   2  11     1124.68     1189.34     67.91 o 
   7   2  11        1.91       -1.78     24.94 o 
   8   2  11      340.26      393.56     42.37 o 
   9   2  11       63.41       74.98     31.97 o 
  10   2  11     1776.99     1904.94     80.71 o 
  11   2  11      254.71      224.87     41.83 o 
 -21   3  11     1111.18     1101.62     54.37 o 
 -20   3  11      874.15      927.21     57.54 o 
 -19   3  11      738.17      776.41     45.24 o 
 -18   3  11     4718.82     5048.83    101.99 o 
 -17   3  11     1803.38     1750.19     55.90 o 
 -16   3  11      379.68      406.71     21.41 o 
 -15   3  11       14.97       20.57     11.53 o 
 -14   3  11      112.84      113.49     13.85 o 
 -13   3  11     2193.13     2187.91     45.00 o 
 -12   3  11    19363.10    19131.00    192.50 o 
 -11   3  11      741.23      813.99     23.76 o 
 -10   3  11     1417.64     1450.72     34.33 o 
  -9   3  11      285.78      226.59     16.22 o 
  -8   3  11    30983.51    30305.98    319.67 o 
  -7   3  11        8.64        7.97      8.64 o 
  -6   3  11     4960.54     4799.77     76.84 o 
  -5   3  11     3061.20     3206.46     71.91 o 
  -4   3  11     9245.24     9304.34    135.49 o 
  -3   3  11        0.36       15.04      7.98 o 
  -2   3  11    26707.82    26966.08    286.19 o 
  -1   3  11     5937.75     6101.52     95.21 o 
   0   3  11    22995.14    22527.90    478.40 o 
   1   3  11     1956.90     1940.03     45.15 o 
   2   3  11     5819.41     5746.43     97.32 o 
   3   3  11     1883.74     1926.37     39.22 o 
   4   3  11     2232.83     2209.34     51.70 o 
   5   3  11    13876.19    13786.46    288.94 o 
   6   3  11      548.92      567.88     43.77 o 
   7   3  11     2280.26     2281.42     81.22 o 
   8   3  11        9.18       -4.60     24.83 o 
   9   3  11     4104.77     4106.82    114.32 o 
  10   3  11     1020.32     1168.41     70.54 o 
 -20   4  11     2375.33     2345.77     91.33 o 
 -19   4  11     8997.67     9714.33    205.64 o 
 -18   4  11     3526.77     3615.33    107.32 o 
 -17   4  11      423.95      359.74     31.34 o 
 -16   4  11     3114.28     3243.02     59.33 o 
 -15   4  11     1302.03     1240.44     43.24 o 
 -14   4  11     4051.97     3985.99     59.38 o 
 -13   4  11      719.24      776.68     25.39 o 
 -12   4  11      243.61      276.83     16.95 o 
 -11   4  11     4847.55     4572.54     62.00 o 
 -10   4  11     1515.71     1369.84     38.13 o 
  -8   4  11      917.97      868.30     40.17 o 
  -7   4  11     4695.93     4609.58     73.91 o 
  -6   4  11     1613.66     1624.23     28.50 o 
  -5   4  11     1376.28     1335.48     31.05 o 
  -4   4  11     2311.93     2250.83     41.41 o 
  -3   4  11     4681.92     4725.67     77.39 o 
  -2   4  11     6539.07     6660.16     87.04 o 
  -1   4  11     7157.04     7109.95     98.21 o 
   0   4  11     3051.16     2856.82     49.01 o 
   1   4  11      644.02      611.53     23.85 o 
   2   4  11       38.16       15.01      8.57 o 
   3   4  11      426.20      457.64     22.46 o 
   4   4  11      779.78      754.31     32.70 o 
   5   4  11     4584.89     4626.60    110.91 o 
   6   4  11      810.78      831.41     87.21 o 
   7   4  11     1972.81     2130.91    110.52 o 
   8   4  11        2.67      -17.73     25.21 o 
   9   4  11      808.27      833.28     58.35 o 
  10   4  11      528.57      520.48     51.76 o 
 -20   5  11      152.02      206.51     42.24 o 
 -19   5  11     3986.85     4086.20    121.45 o 
 -18   5  11       60.07       82.57     34.36 o 
 -17   5  11      248.55      233.66     38.12 o 
 -16   5  11     5197.45     5406.14     86.53 o 
 -15   5  11     6572.31     6521.64     97.53 o 
 -14   5  11     3656.78     3578.19     64.99 o 
 -13   5  11      151.80      185.58     21.50 o 
 -12   5  11     2337.32     2245.94     50.45 o 
 -11   5  11     1061.98     1097.81     31.34 o 
 -10   5  11      362.85      355.60     20.58 o 
  -9   5  11      151.28      146.25     13.60 o 
  -8   5  11     3057.50     2985.67     50.42 o 
  -7   5  11      440.08      432.60     20.19 o 
  -6   5  11     2105.19     2063.24     40.01 o 
  -5   5  11     7312.96     7308.13    104.18 o 
  -4   5  11     3494.69     3429.78     48.19 o 
  -3   5  11     2739.85     2828.16     48.82 o 
  -2   5  11      544.93      518.52     22.42 o 
  -1   5  11      816.72      806.11     26.23 o 
   0   5  11      922.70      932.80     48.62 o 
   1   5  11      160.67      170.27     16.14 o 
   2   5  11    17873.84    17758.65    201.09 o 
   3   5  11     4296.99     4381.17    113.58 o 
   4   5  11      887.74      925.98     42.65 o 
   5   5  11      326.25      296.51     33.86 o 
   6   5  11      961.61      920.77     75.23 o 
   7   5  11      224.78      180.58     32.79 o 
   8   5  11      778.00      782.94     83.89 o 
   9   5  11     1157.72     1043.48     69.16 o 
 -19   6  11      196.18      233.50     58.59 o 
 -18   6  11      432.18      453.43     50.61 o 
 -17   6  11       38.77       20.52     36.62 o 
 -16   6  11       16.81       27.59     13.84 o 
 -15   6  11     8638.23     8486.09    138.46 o 
 -14   6  11      454.65      436.67     41.41 o 
 -13   6  11     1333.99     1397.88     40.91 o 
 -12   6  11      182.34      211.10     20.49 o 
 -11   6  11     2454.84     2403.37     50.92 o 
 -10   6  11     2348.46     2100.11    101.39 o 
  -9   6  11    14890.42    14793.69    177.87 o 
  -8   6  11     2680.39     2662.98     48.49 o 
  -7   6  11      768.26      738.47     25.94 o 
  -6   6  11      436.85      426.34     21.03 o 
  -5   6  11    20306.21    20043.62    259.06 o 
  -4   6  11       21.64       35.91     10.27 o 
  -3   6  11     1514.36     1514.95     31.52 o 
  -2   6  11     1337.05     1347.16     30.06 o 
  -1   6  11     8094.75     8067.20     94.29 o 
   0   6  11     1577.59     1598.60     33.85 o 
   1   6  11      727.82      736.62     29.21 o 
   2   6  11     3298.66     3305.04     52.55 o 
   3   6  11     5283.04     5275.78     72.30 o 
   4   6  11      683.62      677.16     36.89 o 
   5   6  11      207.56      203.19     34.36 o 
   6   6  11     3248.40     3140.18    280.95 o 
   7   6  11       89.30       49.76     22.95 o 
   8   6  11      479.89      466.27     49.26 o 
 -18   7  11      524.86      519.53     58.59 o 
 -17   7  11       49.75       33.29     28.47 o 
 -16   7  11      489.49      447.09     57.75 o 
 -15   7  11       39.97       42.77     18.53 o 
 -14   7  11      270.14      246.55     24.24 o 
 -13   7  11     2398.96     2355.35     54.53 o 
 -12   7  11      461.24      435.80     27.37 o 
 -11   7  11      216.81      240.64     24.11 o 
 -10   7  11       64.44       45.58     15.26 o 
  -9   7  11        0.45      -11.22     13.50 o 
  -8   7  11      748.18      783.67     34.23 o 
  -7   7  11      682.48      686.43     33.79 o 
  -6   7  11      708.79      724.93     33.79 o 
  -5   7  11     2267.39     2205.13     53.72 o 
  -4   7  11     3574.04     3646.87     60.02 o 
  -3   7  11       23.71       12.69     10.57 o 
  -2   7  11      754.73      710.93     43.53 o 
  -1   7  11       14.21       15.42     11.46 o 
   0   7  11     2543.31     2539.41     68.75 o 
   1   7  11        6.30       48.05     15.35 o 
   2   7  11     1171.63     1102.86     36.11 o 
   3   7  11      909.00      949.53     35.11 o 
   4   7  11      180.04      193.62     26.02 o 
   5   7  11      505.98      521.96     47.91 o 
   6   7  11       74.64       64.33     31.45 o 
   7   7  11      215.80      246.49     41.83 o 
 -17   8  11       64.14       50.67     46.60 o 
 -16   8  11       31.39       36.45     25.02 o 
 -15   8  11     8388.09     8489.35    125.29 o 
 -14   8  11      104.48       97.31     21.18 o 
 -13   8  11     3296.15     3176.94     65.57 o 
 -12   8  11     1023.67     1035.05     43.18 o 
 -11   8  11     3285.90     3197.84     74.90 o 
 -10   8  11     1164.01     1221.46     39.61 o 
  -9   8  11     6273.93     6317.28    109.83 o 
  -8   8  11        0.71       -7.84     16.00 o 
  -7   8  11      163.10      172.82     22.10 o 
  -6   8  11        8.18       -9.61     15.28 o 
  -5   8  11     4274.82     4165.06    131.82 o 
  -4   8  11        8.18      -12.51     26.63 o 
  -3   8  11      380.87      385.87     44.61 o 
  -1   8  11     1946.68     1985.44     54.79 o 
   0   8  11      235.26      282.85     22.66 o 
   1   8  11      517.67      556.97     29.74 o 
   2   8  11     2236.28     2248.35     52.13 o 
   3   8  11     2144.13     2145.39     64.19 o 
   4   8  11      156.88      146.75     26.07 o 
   5   8  11     1073.81     1092.31     63.42 o 
   6   8  11      575.03      527.48     87.88 o 
 -15   9  11       72.97       79.79     22.07 o 
 -14   9  11        4.57       17.66     19.57 o 
 -13   9  11        7.98       -1.10     18.83 o 
 -12   9  11       26.05       23.28     18.95 o 
 -11   9  11      722.94      718.36     42.12 o 
 -10   9  11       25.57       25.16     17.63 o 
  -9   9  11      370.51      423.64     40.88 o 
  -8   9  11     1834.33     1838.87     74.57 o 
  -7   9  11      781.22      701.89     48.93 o 
  -6   9  11       52.59       76.34     26.53 o 
  -5   9  11      283.72      278.39     69.24 o 
  -4   9  11        5.05       -5.16     35.95 o 
  -3   9  11      325.93      347.49     38.12 o 
  -2   9  11     1289.88     1106.70    233.68 o 
  -1   9  11       27.67       61.25     26.36 o 
   0   9  11      358.48      392.02     51.93 o 
   1   9  11      153.08      146.42     31.53 o 
   2   9  11        0.77       -7.03     20.54 o 
   3   9  11      182.28      204.97     28.39 o 
   4   9  11       35.94       64.64     30.39 o 
 -13  10  11     1513.26     1519.66     58.63 o 
 -12  10  11        2.85        5.26     23.85 o 
 -11  10  11     2548.67     2421.54    130.99 o 
 -10  10  11        2.46       16.12     27.26 o 
  -9  10  11     4095.98     4252.45    127.83 o 
  -8  10  11      133.50      110.20     31.85 o 
  -7  10  11      213.41      267.51     47.93 o 
  -6  10  11      292.02      326.05     39.54 o 
  -5  10  11      212.89      274.12     37.18 o 
  -4  10  11     1342.83     1428.36     74.57 o 
  -3  10  11     1311.48     1387.13     64.97 o 
  -2  10  11     2795.66     2682.99     87.09 o 
  -1  10  11     2251.56     2393.40     82.38 o 
   0  10  11     1426.46     1451.67     65.43 o 
   1  10  11       57.21       73.77     30.08 o 
   2  10  11      578.76      677.93     58.59 o 
  -9  11  11      177.20      200.24     37.66 o 
  -8  11  11      638.25      668.34     56.59 o 
  -7  11  11       47.76       15.47     29.56 o 
  -6  11  11       15.38       30.50     29.56 o 
  -5  11  11      156.73      182.74     77.23 o 
  -4  11  11      345.22      340.33     43.28 o 
  -3  11  11      649.12      773.06     68.57 o 
  -2  11  11      496.27      505.81     47.99 o 
 -22   0  12        4.15       34.62     49.27 o 
 -21   0  12     1835.57     1830.84    113.18 o 
 -20   0  12     3509.94     3753.56    158.45 o 
 -19   0  12      606.48      628.48     70.57 o 
 -18   0  12     2995.26     3125.08    131.82 o 
 -17   0  12      202.59      242.89     59.25 o 
 -16   0  12    12704.78    13006.40    222.42 o 
 -15   0  12     1585.30     1551.16     42.61 o 
 -14   0  12     7108.11     7097.49    108.49 o 
 -13   0  12      536.26      612.47     27.08 o 
 -12   0  12    18660.51    18296.48    234.85 o 
 -11   0  12        9.97       15.25     14.39 o 
 -10   0  12     2524.84     2178.86    280.95 o 
  -9   0  12      216.06      225.44     21.59 o 
  -8   0  12      288.51      310.58     24.63 o 
  -7   0  12     6938.09     6543.83    119.98 o 
  -6   0  12    11366.18    11563.76    296.26 o 
  -5   0  12     5588.35     5435.80    103.96 o 
  -4   0  12      583.70      701.12     31.97 o 
  -3   0  12     1333.63     1244.17     40.88 o 
  -2   0  12      150.10      144.98     17.91 o 
  -1   0  12       80.99      121.57     17.59 o 
   0   0  12    14414.70    14758.07    339.54 o 
   1   0  12    13210.13    13346.33    235.68 o 
   2   0  12       55.12       49.59     16.50 o 
   3   0  12     2404.03     2456.52     63.02 o 
   4   0  12     3046.41     3035.87    121.17 o 
   5   0  12    16084.56    16087.46    398.13 o 
   6   0  12      398.48      423.42     57.26 o 
   7   0  12     4550.15     4828.10    174.43 o 
   8   0  12     3776.04     3794.84    154.46 o 
   9   0  12     1661.18     1715.00    107.85 o 
  10   0  12        4.09      -26.63     43.94 o 
 -22   1  12      253.61      274.77     52.60 o 
 -21   1  12     1428.98     1598.09    103.86 o 
 -20   1  12        0.54       21.20     30.59 o 
 -19   1  12      488.79      449.56     45.19 o 
 -18   1  12      556.31      540.40     46.60 o 
 -17   1  12      160.13      144.35     15.72 o 
 -16   1  12      164.51      178.33     16.27 o 
 -15   1  12      440.91      420.06     20.57 o 
 -14   1  12        0.51       21.02     10.75 o 
 -13   1  12       10.97       22.17      8.37 o 
 -12   1  12      885.00      890.08     24.41 o 
 -11   1  12      200.61      199.46     13.78 o 
 -10   1  12     2119.59     1993.04    116.66 o 
  -9   1  12      159.53      173.62     21.14 o 
  -8   1  12       63.68       46.43     10.24 o 
  -7   1  12    13330.04    13198.39    151.09 o 
  -6   1  12     1896.55     1872.76     39.59 o 
  -5   1  12    10041.18     9845.69    117.45 o 
  -4   1  12      143.55      118.37     11.96 o 
  -3   1  12       58.82       48.73     10.24 o 
  -2   1  12     5117.72     5406.01     73.76 o 
  -1   1  12      826.36      815.99     27.42 o 
   0   1  12      900.85      834.46     27.91 o 
   1   1  12     1190.23     1214.79     33.40 o 
   2   1  12       70.82       74.16     12.23 o 
   3   1  12     2113.73     2147.28     41.38 o 
   4   1  12       10.07        5.23     20.10 o 
   5   1  12      750.44      759.08     49.37 o 
   6   1  12      493.52      460.79     42.34 o 
   7   1  12     1399.01     1355.51     67.24 o 
   8   1  12        1.11       29.60     28.61 o 
   9   1  12      992.20      948.75     90.54 o 
  10   1  12      430.80      487.85     51.76 o 
 -21   2  12       22.23        9.06     31.53 o 
 -20   2  12     3687.91     3889.16    179.76 o 
 -19   2  12      266.81      241.17     30.19 o 
 -18   2  12      366.70      365.74     32.27 o 
 -17   2  12       73.01       83.92     14.70 o 
 -16   2  12      301.66      331.52     19.66 o 
 -15   2  12       33.15       16.50     11.55 o 
 -14   2  12     3824.96     3914.70     56.87 o 
 -13   2  12      549.83      554.17     22.06 o 
 -12   2  12       70.04       65.43     11.43 o 
 -11   2  12      415.35      443.36     21.44 o 
 -10   2  12    20601.30    19343.97    840.56 o 
  -9   2  12     1003.83      998.22     36.39 o 
  -8   2  12     3250.02     3341.52     53.22 o 
  -7   2  12      491.75      602.60     21.45 o 
  -6   2  12    26510.54    26614.67    283.20 o 
  -5   2  12      195.88      176.27     13.98 o 
  -4   2  12    14687.21    14745.41    167.40 o 
  -3   2  12    10179.39    10283.33    122.43 o 
  -2   2  12    22121.67    21501.15    233.23 o 
  -1   2  12      497.76      463.72     48.05 o 
   0   2  12      737.41      695.29     26.64 o 
   1   2  12     6280.04     6176.68     94.11 o 
   2   2  12      666.71      660.38     24.07 o 
   3   2  12      627.53      615.86     24.60 o 
   4   2  12      153.43      167.83     28.20 o 
   5   2  12     4529.92     4423.69    110.15 o 
   6   2  12      137.35      173.61     37.95 o 
   7   2  12     4850.19     4910.60    124.24 o 
   8   2  12       58.69       85.87     32.47 o 
   9   2  12     2123.09     2306.60     88.44 o 
  10   2  12      131.80      115.67     54.59 o 
 -21   3  12     1175.44     1166.75    111.85 o 
 -20   3  12      776.03      809.08     50.64 o 
 -19   3  12     1167.06     1127.66     50.56 o 
 -18   3  12       19.68        8.88     25.84 o 
 -17   3  12     3378.31     3317.78     54.96 o 
 -16   3  12      735.64      698.78     26.08 o 
 -15   3  12       48.48       22.77     12.00 o 
 -14   3  12      367.83      313.59     19.04 o 
 -13   3  12     1681.85     1652.67     35.13 o 
 -12   3  12      425.24      421.87     40.04 o 
 -11   3  12      169.67      167.09     15.64 o 
 -10   3  12      909.86      920.38     24.95 o 
  -9   3  12     5109.14     4932.20     71.17 o 
  -8   3  12      484.16      523.99     29.80 o 
  -7   3  12     1163.37     1231.92     30.26 o 
  -6   3  12     3106.33     3201.44     59.15 o 
  -5   3  12      179.89      221.13     26.03 o 
  -4   3  12     2531.93     2540.60     68.98 o 
  -3   3  12     1671.72     1680.08     48.24 o 
  -2   3  12       70.54       80.46     14.39 o 
  -1   3  12        3.24        4.77     16.45 o 
   0   3  12      232.36      192.28     22.78 o 
   1   3  12      285.17      274.30     17.71 o 
   2   3  12       71.21       62.10     13.08 o 
   3   3  12      975.96      902.15     28.01 o 
   4   3  12      708.78      670.80     45.16 o 
   5   3  12     1549.31     1674.64    104.52 o 
   6   3  12      109.42       57.85     58.59 o 
   7   3  12       97.73      111.73     30.50 o 
   8   3  12     2579.83     2576.09     89.31 o 
   9   3  12      265.80      231.12     40.49 o 
 -21   4  12      432.59      563.14     60.58 o 
 -20   4  12     1003.23     1058.87    131.16 o 
 -19   4  12      430.51      428.13     47.99 o 
 -18   4  12      383.10      405.43     44.72 o 
 -17   4  12     1808.05     1900.23     41.56 o 
 -16   4  12     3158.88     3255.76     63.27 o 
 -15   4  12      968.66      979.00     34.03 o 
 -14   4  12     1973.64     1909.11     39.17 o 
 -13   4  12      342.13      337.91     19.52 o 
 -12   4  12      580.51      606.69     22.92 o 
 -11   4  12      710.70      722.38     25.36 o 
 -10   4  12     9268.75     9096.97    103.59 o 
  -9   4  12       11.57        8.19     10.38 o 
  -8   4  12      534.04      520.78     50.16 o 
  -7   4  12      118.53       97.17     12.81 o 
  -6   4  12     8144.48     8197.89    103.79 o 
  -5   4  12      147.15      143.06     14.26 o 
  -4   4  12     2924.00     2952.68     51.32 o 
  -3   4  12     4327.84     4278.47     64.08 o 
  -2   4  12     5558.18     5512.85     77.54 o 
  -1   4  12      101.80      121.17     16.53 o 
   0   4  12     5032.61     4992.66     73.30 o 
   1   4  12     2253.76     2277.50     50.66 o 
   2   4  12      506.49      533.20     28.16 o 
   3   4  12     1373.53     1437.78     36.14 o 
   4   4  12      404.69      346.61     35.30 o 
   5   4  12     2417.08     2576.58     80.82 o 
   6   4  12      570.43      512.98     44.66 o 
   7   4  12     2088.60     2197.24    101.20 o 
   8   4  12     1088.92     1129.32     62.06 o 
   9   4  12      263.23      315.01     43.77 o 
 -20   5  12      327.27      292.28     45.08 o 
 -19   5  12      961.04      878.00     63.00 o 
 -18   5  12     1180.18     1186.87     64.95 o 
 -17   5  12     5997.42     5985.56    383.48 o 
 -16   5  12     1214.01     1171.92     38.07 o 
 -15   5  12       99.14       89.41     18.24 o 
 -14   5  12       39.89       18.58     17.85 o 
 -13   5  12     3433.59     3271.85     80.20 o 
 -12   5  12      381.85      373.49     27.15 o 
 -11   5  12     1064.81     1063.74     36.40 o 
 -10   5  12     1425.94     1377.33     31.72 o 
  -9   5  12    10214.10    10210.77    126.30 o 
  -8   5  12       87.38       88.15     13.45 o 
  -7   5  12     1502.09     1504.76     35.03 o 
  -6   5  12     2427.75     2408.76     65.15 o 
  -5   5  12      863.49      900.90     23.35 o 
  -4   5  12     1262.19     1245.61     32.10 o 
  -3   5  12     5214.38     5152.64    150.10 o 
  -2   5  12     5784.12     5876.90     82.21 o 
  -1   5  12        6.67       14.62     11.50 o 
   0   5  12      694.14      669.09     25.53 o 
   1   5  12     3728.18     3735.10     71.56 o 
   2   5  12      396.02      416.65     23.12 o 
   3   5  12      516.69      496.23     24.96 o 
   4   5  12     8237.32     8090.33    225.03 o 
   5   5  12     1071.23     1165.91     55.97 o 
   6   5  12       86.55      126.12     30.90 o 
   7   5  12     1202.11     1247.64     94.54 o 
   8   5  12     3625.66     3583.13    157.12 o 
 -19   6  12      421.77      409.38     49.79 o 
 -18   6  12       29.31       18.68     31.28 o 
 -17   6  12      207.39      239.63     34.22 o 
 -16   6  12     3969.10     4106.14     84.94 o 
 -15   6  12      222.87      194.90     36.18 o 
 -14   6  12     2293.53     2220.44     63.58 o 
 -13   6  12      678.39      639.22     31.03 o 
 -12   6  12     3404.33     3443.50     64.25 o 
 -11   6  12      103.17      100.83     19.97 o 
 -10   6  12      145.67      169.90     18.75 o 
  -9   6  12       34.89       61.66     17.16 o 
  -8   6  12      982.07      955.74     36.60 o 
  -7   6  12      226.74      236.06     17.88 o 
  -6   6  12     1805.03     1769.43     58.43 o 
  -5   6  12     2844.67     2863.36     61.29 o 
  -4   6  12       62.27       65.47     11.70 o 
  -3   6  12       28.33       27.59     10.10 o 
  -2   6  12        3.96      -10.17     10.17 o 
  -1   6  12       40.55       61.91     12.43 o 
   0   6  12     3252.11     3318.60     52.60 o 
   1   6  12     2365.85     2326.84     49.13 o 
   2   6  12       90.26       68.05     14.37 o 
   3   6  12      353.57      419.06     26.01 o 
   4   6  12     2182.42     2230.43     78.08 o 
   5   6  12     1848.87     1847.12    164.44 o 
   6   6  12        0.69        5.56     17.08 o 
   7   6  12      651.71      662.15     57.43 o 
 -18   7  12        9.18       17.82     31.97 o 
 -17   7  12      599.54      435.36     72.51 o 
 -16   7  12      552.31      508.98     49.39 o 
 -15   7  12       32.32       27.33     17.70 o 
 -14   7  12       76.52       47.40     17.99 o 
 -13   7  12     6273.12     6278.13     98.09 o 
 -12   7  12     1280.44     1249.72     40.09 o 
 -11   7  12     1096.87      979.61     78.72 o 
 -10   7  12      136.98      200.47     20.65 o 
  -9   7  12     2224.46     2194.53     63.35 o 
  -8   7  12      459.61      479.54     35.82 o 
  -7   7  12    12878.08    12826.79    224.97 o 
  -6   7  12     1768.84     1810.04     49.71 o 
  -5   7  12    15804.25    15860.08    215.96 o 
  -4   7  12     1190.71     1254.41     34.74 o 
  -3   7  12     5671.84     5652.87     93.90 o 
  -2   7  12     1185.87     1263.01     31.05 o 
  -1   7  12      788.20      827.25     36.71 o 
   0   7  12     4790.79     4806.42    118.09 o 
   1   7  12     6655.47     6545.65     96.46 o 
   2   7  12     3552.85     3574.02     66.10 o 
   3   7  12       13.22       18.41     20.74 o 
   4   7  12     5373.36     5227.82    128.95 o 
   5   7  12       98.09      118.62     32.91 o 
   6   7  12      150.21      135.64     35.74 o 
 -17   8  12      327.21      377.03     41.79 o 
 -16   8  12      459.21      477.26     33.23 o 
 -15   8  12      286.07      299.97     27.80 o 
 -14   8  12       20.59       17.04     18.39 o 
 -13   8  12       49.50       50.91     18.92 o 
 -12   8  12     1217.76     1208.24     41.57 o 
 -11   8  12     1120.22     1125.51     39.30 o 
 -10   8  12     2598.19     2523.22     63.72 o 
  -9   8  12     1581.48     1578.77     66.00 o 
  -8   8  12      149.59      127.34     21.42 o 
  -7   8  12     1713.72     1711.92     50.40 o 
  -6   8  12     3519.85     3464.81     73.48 o 
  -5   8  12       11.68       30.38     23.05 o 
  -4   8  12     2643.97     2632.28    155.12 o 
  -3   8  12     1194.83     1243.71     55.45 o 
  -2   8  12     4721.58     4777.76    145.80 o 
  -1   8  12      375.18      384.76     37.18 o 
   0   8  12      539.54      559.53     34.79 o 
   1   8  12        2.49       16.90     16.76 o 
   2   8  12       19.75       20.89     17.72 o 
   3   8  12       64.13       79.32     24.03 o 
   4   8  12      627.85      671.04     53.19 o 
   5   8  12      197.68      168.26     38.05 o 
 -15   9  12      200.40      241.56     27.09 o 
 -14   9  12      384.58      394.75     30.98 o 
 -13   9  12     6569.32     6823.43    108.86 o 
 -12   9  12      528.52      493.93     56.91 o 
 -11   9  12       46.90       44.62     19.06 o 
 -10   9  12     3265.64     3316.90     96.42 o 
  -9   9  12     5091.51     5117.77    124.73 o 
  -8   9  12      382.42      381.78     39.94 o 
  -7   9  12       24.65       17.31     23.54 o 
  -6   9  12       85.01      152.89     33.95 o 
  -5   9  12        9.85       17.76     27.30 o 
  -4   9  12       44.10       58.26     49.27 o 
  -3   9  12     2551.61     2490.91     80.96 o 
  -1   9  12      251.32      234.00     35.22 o 
   0   9  12      619.81      691.90     85.88 o 
   1   9  12      955.76     1020.96     56.82 o 
   2   9  12     2022.91     2078.32     61.88 o 
   3   9  12     2740.16     2654.85    129.16 o 
 -13  10  12       93.35       94.44     27.91 o 
 -12  10  12      234.61      263.20     43.94 o 
 -11  10  12      903.67      957.17     61.95 o 
 -10  10  12      402.07      423.50     45.16 o 
  -9  10  12        0.13       -5.99     26.36 o 
  -8  10  12      152.75      175.01     34.80 o 
  -7  10  12      350.54      386.82     43.77 o 
  -6  10  12      277.99      284.90     38.57 o 
  -5  10  12      212.78      178.67     33.90 o 
  -4  10  12        7.28       43.07     31.29 o 
  -3  10  12       48.76       16.00     28.20 o 
  -1  10  12       21.99       54.09     29.56 o 
   0  10  12     1930.51     1995.89     77.67 o 
   1  10  12      524.50      457.91     44.22 o 
  -8  11  12       23.10       23.80     30.59 o 
  -7  11  12     3839.83     3996.92    127.16 o 
  -6  11  12      755.48      789.85    105.86 o 
  -5  11  12      548.83      630.56     53.67 o 
  -4  11  12      347.90      406.17     46.11 o 
 -22   1  13     2819.38     3116.10    105.92 o 
 -21   1  13        1.24       14.89     30.50 o 
 -20   1  13      215.57      338.11     96.54 o 
 -19   1  13        0.17        7.66     26.31 o 
 -18   1  13     7119.93     7428.83    175.10 o 
 -17   1  13      408.76      407.72     26.84 o 
 -16   1  13      140.75      181.07     15.87 o 
 -15   1  13       28.50       39.22     11.85 o 
 -14   1  13    17054.47    17143.70    176.21 o 
 -13   1  13     1126.60     1062.59     27.18 o 
 -12   1  13     4262.75     4287.91     66.44 o 
 -11   1  13     2043.92     2105.44     99.20 o 
 -10   1  13     2532.64     2532.55     46.21 o 
  -9   1  13     2770.01     2919.34     49.91 o 
  -8   1  13     5533.93     5404.32     75.22 o 
  -7   1  13    10292.71     9809.05    119.29 o 
  -6   1  13      144.88      136.98     19.41 o 
  -5   1  13     1220.61     1203.09     29.74 o 
  -4   1  13      840.32      751.14     34.02 o 
  -3   1  13     2865.37     2931.95     49.62 o 
  -2   1  13      483.58      447.04     32.86 o 
  -1   1  13    13657.32    13395.40    155.33 o 
   0   1  13     2947.29     2904.43     50.20 o 
   1   1  13       37.41       42.54     12.47 o 
   2   1  13     4748.47     4746.51     70.18 o 
   3   1  13     7249.37     7458.53    152.98 o 
   4   1  13      122.81      114.18     26.82 o 
   5   1  13       71.75       51.93     26.36 o 
   6   1  13       13.69       -9.04     43.27 o 
   7   1  13     3167.77     3142.42     99.33 o 
   8   1  13      203.73      186.84     43.27 o 
   9   1  13     2229.66     2249.01     90.39 o 
 -21   2  13      737.10      664.44     55.03 o 
 -20   2  13       83.91      104.93     34.28 o 
 -19   2  13      282.70      242.46     35.95 o 
 -18   2  13       87.37       72.90     22.12 o 
 -17   2  13      111.94      129.07     15.60 o 
 -16   2  13      343.47      359.60     20.64 o 
 -15   2  13     2149.95     2174.33     41.48 o 
 -14   2  13     2112.09     2122.08     40.09 o 
 -13   2  13       60.53       38.68     11.05 o 
 -12   2  13      110.05      108.78     12.85 o 
 -11   2  13      876.11      881.90     39.96 o 
 -10   2  13       20.43       18.95     12.11 o 
  -9   2  13     5715.30     5835.04     98.79 o 
  -8   2  13     6942.10     7103.82     92.84 o 
  -7   2  13     7471.23     7279.51     94.67 o 
  -6   2  13     1097.41     1164.05     29.78 o 
  -5   2  13      694.56      665.83     23.44 o 
  -4   2  13     1399.02     1288.71     31.42 o 
  -3   2  13     4550.06     4625.94     67.69 o 
  -2   2  13      513.44      580.34     23.39 o 
  -1   2  13       96.49       65.27     15.70 o 
   0   2  13      770.67      720.93     61.91 o 
   1   2  13     1044.04     1125.83     34.64 o 
   2   2  13      183.96      196.40     16.69 o 
   3   2  13       14.86       24.94     21.04 o 
   4   2  13     2761.25     2826.10     84.23 o 
   5   2  13      477.15      530.20     53.93 o 
   6   2  13        4.12       -2.59     24.94 o 
   7   2  13      896.13      856.31     91.88 o 
   8   2  13      388.71      405.57     46.02 o 
   9   2  13       94.61      104.13     36.68 o 
 -21   3  13       61.74       87.34     34.23 o 
 -20   3  13       92.00      111.75     26.45 o 
 -19   3  13        0.77       -5.23     21.26 o 
 -18   3  13     3031.12     3205.44     63.40 o 
 -17   3  13     1193.23     1168.97     34.63 o 
 -16   3  13      121.04      146.68     16.01 o 
 -15   3  13      391.75      348.68     20.25 o 
 -14   3  13       29.80       26.63     12.07 o 
 -13   3  13      290.93      314.91     18.22 o 
 -12   3  13    19032.55    18800.70    214.73 o 
 -11   3  13     6617.31     6336.69    124.96 o 
 -10   3  13     3268.86     3314.51     64.00 o 
  -9   3  13      670.33      578.51     32.48 o 
  -8   3  13    12061.22    11910.51    141.94 o 
  -7   3  13     1658.94     1733.95     37.24 o 
  -6   3  13       30.11       22.87     10.27 o 
  -5   3  13     5543.60     5333.83     86.85 o 
  -4   3  13     9930.57    10007.67    172.72 o 
  -3   3  13     6748.98     6862.32    106.26 o 
  -2   3  13     2005.86     2002.15     47.27 o 
  -1   3  13     5506.71     5446.92     77.38 o 
   0   3  13     8346.81     8283.57    106.73 o 
   1   3  13     1216.95     1171.34     46.23 o 
   2   3  13      411.13      474.86     23.41 o 
   3   3  13     2065.77     2206.17     72.02 o 
   4   3  13      668.91      608.32     53.26 o 
   5   3  13     1266.71     1316.47     61.54 o 
   6   3  13       35.22       18.23     25.88 o 
   7   3  13     4003.20     3892.07    110.55 o 
   8   3  13      337.40      323.23     43.71 o 
   9   3  13       14.02       11.58     32.47 o 
 -21   4  13     1837.06     1750.88     99.86 o 
 -20   4  13      221.47      205.78     40.01 o 
 -19   4  13     5477.56     5557.29    140.25 o 
 -18   4  13      123.80       58.62     20.94 o 
 -17   4  13     3954.96     3992.52     63.06 o 
 -16   4  13      121.96      136.98     19.86 o 
 -15   4  13     3077.66     3083.62     58.85 o 
 -14   4  13      148.06      153.07     18.08 o 
 -13   4  13      166.55      171.81     16.25 o 
 -12   4  13     4177.38     4104.40     59.98 o 
 -11   4  13     4190.85     4011.83     65.24 o 
 -10   4  13     4166.33     3942.38     63.25 o 
  -9   4  13     2313.36     2262.89     50.88 o 
  -8   4  13       14.80       26.58     10.19 o 
  -7   4  13      440.91      397.06     21.16 o 
  -6   4  13     2659.69     2575.02     47.18 o 
  -5   4  13     1158.70     1190.25     31.60 o 
  -4   4  13     4641.70     4575.30     79.44 o 
  -3   4  13     1062.06     1081.40     30.42 o 
  -2   4  13      762.80      766.83     27.87 o 
  -1   4  13        4.04        8.18     11.44 o 
   0   4  13     1095.82     1159.73     47.07 o 
   1   4  13     1308.65      715.03     53.26 o 
   2   4  13      670.95      622.75     26.83 o 
   3   4  13      119.77      125.29     20.74 o 
   4   4  13      718.02      713.66     47.99 o 
   5   4  13      265.31      258.53     35.30 o 
   6   4  13    12385.24    12155.94    232.91 o 
   7   4  13     1068.97      972.25     62.12 o 
   8   4  13     1876.84     1848.79     79.76 o 
 -20   5  13       18.24      -19.81     31.03 o 
 -19   5  13     2629.50     2744.97     96.50 o 
 -18   5  13     6072.23     6247.39    117.05 o 
 -17   5  13      824.35      761.91     59.88 o 
 -16   5  13      300.77      302.55     24.40 o 
 -15   5  13     2205.02     2123.01     50.01 o 
 -14   5  13     8191.89     8005.61    112.73 o 
 -13   5  13      595.79      621.34     25.78 o 
 -12   5  13      283.33      270.64     31.61 o 
 -11   5  13      578.38      585.08     30.26 o 
 -10   5  13     1555.80     1543.97     37.60 o 
  -9   5  13     4970.21     4985.69     74.59 o 
  -8   5  13     1923.95     1991.43     42.02 o 
  -7   5  13      441.23      485.82     23.27 o 
  -6   5  13      933.39      929.36     29.31 o 
  -5   5  13     1791.57     1836.30     38.23 o 
  -4   5  13      334.05      313.48     22.74 o 
  -3   5  13      854.51      864.16     28.62 o 
  -2   5  13     1330.38     1314.36     34.24 o 
  -1   5  13     1773.29     1830.54     41.00 o 
   0   5  13      962.60      994.15     31.39 o 
   1   5  13       45.93       58.69     16.69 o 
   2   5  13     6212.29     6172.22     89.44 o 
   3   5  13    12030.30    12327.33    214.37 o 
   4   5  13       19.43       35.12     43.94 o 
   5   5  13      108.40      129.02     29.73 o 
   6   5  13     1042.22     1054.09     61.37 o 
   7   5  13     1076.61     1090.52     95.87 o 
 -19   6  13      921.72      989.44     68.57 o 
 -18   6  13       73.93      122.00     35.30 o 
 -17   6  13       24.40       13.86     18.04 o 
 -16   6  13     1034.72     1103.07     85.88 o 
 -15   6  13     3909.76     3720.74     80.06 o 
 -14   6  13     1593.67     1437.32    151.13 o 
 -13   6  13      971.05      859.78     53.43 o 
 -12   6  13      181.39      140.59     23.45 o 
 -11   6  13     2201.48     2210.86     50.15 o 
 -10   6  13       20.18       29.86     16.57 o 
  -9   6  13     7682.23     7403.82    119.65 o 
  -8   6  13     2059.39     2027.74     43.05 o 
  -7   6  13     4515.36     4642.74     71.60 o 
  -6   6  13      204.00      199.66     17.46 o 
  -5   6  13     1257.79     1303.73     41.90 o 
  -4   6  13     6084.49     5977.08     85.74 o 
  -3   6  13      841.33      840.70     31.61 o 
  -2   6  13       94.83      100.53     14.03 o 
  -1   6  13      440.99      486.22     22.68 o 
   0   6  13     4915.93     4855.34     84.49 o 
   1   6  13     1308.05     1230.33     45.16 o 
   2   6  13     3743.31     3827.37     60.42 o 
   3   6  13     1366.22     1275.37     46.87 o 
   4   6  13     1172.66     1091.90     59.65 o 
   5   6  13      168.47       98.21     31.45 o 
   6   6  13      370.21      202.61    167.11 o 
 -18   7  13      148.46       72.67    107.19 o 
 -17   7  13     1136.08     1084.39     47.77 o 
 -16   7  13      132.33      141.78     22.92 o 
 -15   7  13        2.07       19.63     17.56 o 
 -14   7  13       37.40       25.70     17.85 o 
 -13   7  13       18.85       31.40     17.56 o 
 -12   7  13      855.11      790.77     40.76 o 
 -11   7  13     1437.72     1348.55     52.79 o 
 -10   7  13      225.85      243.96     27.69 o 
  -9   7  13      127.63      129.20     20.95 o 
  -8   7  13     3793.74     3947.48    103.14 o 
  -7   7  13      183.91      219.50     23.26 o 
  -6   7  13      579.51      593.31     43.49 o 
  -5   7  13        1.85       -3.92     15.25 o 
  -4   7  13     2114.55     2088.38     45.75 o 
  -3   7  13       70.61       51.36     13.65 o 
  -2   7  13      614.54      609.76     28.03 o 
  -1   7  13      413.62      412.59     25.29 o 
   0   7  13      158.31      141.76     19.27 o 
   1   7  13      869.73      866.71     34.86 o 
   2   7  13      394.11      413.01     27.35 o 
   3   7  13      589.06      650.96     44.53 o 
   4   7  13        8.61       -0.33     26.82 o 
   5   7  13       38.31       45.27     31.07 o 
 -17   8  13      549.74      543.18     34.25 o 
 -16   8  13      111.23      106.84     22.66 o 
 -15   8  13     7177.65     7153.72    112.72 o 
 -14   8  13      194.19      215.16     24.39 o 
 -13   8  13      977.91      979.13     39.19 o 
 -12   8  13      166.72      164.97     23.64 o 
 -11   8  13     3564.06     3696.13     80.43 o 
 -10   8  13      277.21      300.26     28.36 o 
  -9   8  13      611.74      646.42     40.02 o 
  -8   8  13     1871.35     1893.14     54.37 o 
  -7   8  13      593.80      543.73     33.25 o 
  -6   8  13     1237.80     1210.30     43.77 o 
  -5   8  13     2531.73     2539.53     80.01 o 
  -4   8  13     5903.84     5995.64    133.22 o 
  -2   8  13      841.94      759.62     48.48 o 
  -1   8  13       11.10       25.82     24.00 o 
   0   8  13     6871.54     6790.37    116.85 o 
   1   8  13      436.98      452.20     29.00 o 
   2   8  13     3130.53     3136.91     64.75 o 
   3   8  13      212.22      254.17     39.00 o 
   4   8  13      223.30      261.10     40.95 o 
 -15   9  13      518.41      482.85     33.70 o 
 -14   9  13     1075.96     1116.93     56.31 o 
 -13   9  13      143.00      156.45     23.73 o 
 -12   9  13     1051.64     1058.15     47.80 o 
 -11   9  13      279.84      252.98     28.89 o 
 -10   9  13      442.73      395.33     41.30 o 
  -9   9  13     1036.63     1056.64     55.97 o 
  -8   9  13       56.41       63.13     52.60 o 
  -7   9  13       27.25       27.74     24.94 o 
  -6   9  13       85.58      119.84     29.65 o 
  -5   9  13      344.21      367.28     39.51 o 
  -4   9  13      126.20      114.18     35.29 o 
  -3   9  13      200.30      143.83     30.33 o 
  -2   9  13      285.58      353.79     39.81 o 
  -1   9  13      152.04      194.98     34.12 o 
   0   9  13      130.18      117.36     67.24 o 
   1   9  13        5.30       -2.96     26.63 o 
   2   9  13       92.69      127.83     47.93 o 
 -12  10  13      479.33      525.17     50.31 o 
 -11  10  13     4687.85     4915.09    127.95 o 
 -10  10  13     1619.54     1704.06     73.91 o 
  -9  10  13       27.92       33.36     27.76 o 
  -8  10  13      412.29      415.78     45.19 o 
  -7  10  13      104.99      137.28     36.62 o 
  -6  10  13      169.48      125.39     32.91 o 
  -5  10  13      683.99      756.93     55.07 o 
  -4  10  13     6471.08     6758.50    373.49 o 
  -3  10  13      137.04      108.98     33.33 o 
  -2  10  13      517.49      601.59     51.31 o 
  -1  10  13     1087.16     1212.23     64.00 o 
 -22   0  14     1486.11     1474.00    107.85 o 
 -21   0  14      204.40      166.44     53.26 o 
 -20   0  14     6248.47     6230.20    210.38 o 
 -19   0  14       64.41       50.60     39.95 o 
 -18   0  14      329.79      370.71     61.92 o 
 -17   0  14     6942.41     6539.27    141.81 o 
 -16   0  14    20343.35    20032.95    323.91 o 
 -15   0  14     6100.58     6360.73    129.15 o 
 -14   0  14     1673.24     1676.83     55.73 o 
 -13   0  14      599.00      632.85     36.58 o 
 -11   0  14      686.83      748.48     51.26 o 
 -10   0  14      308.46      325.70     28.20 o 
  -9   0  14    14079.18    14213.18    233.45 o 
  -8   0  14      890.07      953.91     40.01 o 
  -7   0  14        2.25       -7.99     13.08 o 
  -6   0  14      212.64      193.81     22.36 o 
  -5   0  14    10690.04    11288.62    191.52 o 
  -4   0  14      467.02      512.32     31.97 o 
  -3   0  14     4180.90     4209.90    138.48 o 
  -2   0  14      924.93      981.06     40.75 o 
  -1   0  14      110.42      121.07     21.30 o 
   0   0  14     1526.22     1553.89     66.58 o 
   1   0  14    31999.11    32579.62    832.20 o 
   2   0  14      309.67      326.90     38.61 o 
   3   0  14     1712.06     1733.64     93.21 o 
   4   0  14       51.48       38.61     35.95 o 
   5   0  14     3324.19     3513.89    146.47 o 
   6   0  14       47.14       23.97     38.61 o 
   7   0  14     1652.25     1742.96    107.85 o 
   8   0  14      367.74      398.13     67.91 o 
 -22   1  14      165.15      187.00     40.88 o 
 -21   1  14     2302.19     2455.76    154.46 o 
 -20   1  14      762.58      715.58     79.89 o 
 -19   1  14      490.86      559.03     47.54 o 
 -18   1  14     1045.57     1024.93     55.54 o 
 -17   1  14      406.65      442.37     25.43 o 
 -16   1  14      974.35      996.50     29.34 o 
 -15   1  14      154.27      181.66     15.69 o 
 -14   1  14      913.72      839.24     26.23 o 
 -13   1  14       57.09       66.12     14.09 o 
 -12   1  14       10.11        3.67      9.90 o 
 -11   1  14     1252.44     1225.23     41.13 o 
 -10   1  14     4290.35     4369.76     67.21 o 
  -9   1  14     4768.54     4708.44     70.04 o 
  -8   1  14     4401.94     4349.78     66.22 o 
  -7   1  14      209.33      226.48     16.58 o 
  -6   1  14     4598.50     4591.23     68.02 o 
  -5   1  14     2529.54     2618.96     47.51 o 
  -4   1  14     2675.72     2811.46     49.48 o 
  -3   1  14      185.84      196.06     16.00 o 
  -2   1  14      169.96      170.54     15.33 o 
  -1   1  14      478.08      521.75     23.10 o 
   0   1  14       22.47       41.24     12.08 o 
   1   1  14      441.72      426.28     22.01 o 
   2   1  14     3210.54     3240.52     55.88 o 
   3   1  14        0.15        4.68     21.17 o 
   4   1  14     2647.18     2612.87     84.26 o 
   5   1  14      713.24      705.43     51.78 o 
   6   1  14     1720.25     1638.58     71.04 o 
   7   1  14        7.70        0.13     29.14 o 
   8   1  14      392.58      348.30     47.08 o 
 -22   2  14      477.89      419.65     56.59 o 
 -21   2  14      298.29      346.12     43.77 o 
 -20   2  14     1544.16     1539.70     71.48 o 
 -19   2  14     1274.04     1280.94     61.95 o 
 -18   2  14      320.84      308.32     20.98 o 
 -17   2  14      501.23      488.14     23.89 o 
 -16   2  14     2226.28     2195.78     43.53 o 
 -15   2  14      504.55      487.65     24.47 o 
 -14   2  14     4428.58     4171.84     60.76 o 
 -13   2  14     3503.62     3426.24     52.89 o 
 -11   2  14     1242.46     1214.60     32.74 o 
 -10   2  14     3617.76     3442.05     75.53 o 
  -9   2  14     8658.00     8672.43    110.82 o 
  -8   2  14       68.08       47.08     11.70 o 
  -7   2  14      531.29      505.55     22.73 o 
  -6   2  14     3777.26     3699.15     59.21 o 
  -5   2  14    13936.09    14063.66    163.39 o 
  -4   2  14      964.38      943.11     32.21 o 
  -3   2  14     3206.88     3082.75     53.18 o 
  -2   2  14     1669.27     1725.27     38.74 o 
  -1   2  14    13349.88    13764.96    184.54 o 
   0   2  14      435.38      425.86     24.98 o 
   1   2  14      535.11      516.63     24.50 o 
   2   2  14      799.04      827.25     28.57 o 
   3   2  14     1171.99     1112.50     54.08 o 
   4   2  14      736.44      703.61    160.45 o 
   5   2  14     7436.78     7539.41    164.28 o 
   6   2  14      989.27     1045.85     61.66 o 
   7   2  14       10.76      -11.22     29.65 o 
   8   2  14      189.01      159.93     39.24 o 
 -21   3  14       11.92       17.52     29.01 o 
 -20   3  14      354.63      412.65     71.90 o 
 -19   3  14     1505.68     1453.92     52.30 o 
 -18   3  14      126.50      139.83     17.44 o 
 -17   3  14      145.71      165.58     17.27 o 
 -16   3  14       17.07       21.24     13.00 o 
 -15   3  14     1550.56     1522.87     35.53 o 
 -14   3  14       23.51       23.42     11.99 o 
 -13   3  14      717.14      714.03     25.86 o 
 -12   3  14     4298.89     4310.03     79.83 o 
 -11   3  14     2608.42     2654.64     50.50 o 
 -10   3  14       35.48       60.07     13.04 o 
  -9   3  14      455.31      469.27     29.32 o 
  -8   3  14     3528.81     3417.06     65.51 o 
  -7   3  14       45.40       46.67     14.08 o 
  -6   3  14     3067.05     3181.23     63.00 o 
  -5   3  14      798.69      749.71     36.72 o 
  -4   3  14      387.25      416.23     24.85 o 
  -3   3  14        5.48       16.77     11.13 o 
  -2   3  14     2558.27     2462.94     53.96 o 
  -1   3  14      387.60      398.12     22.03 o 
   0   3  14       64.69       48.67     13.47 o 
   1   3  14      881.22      808.73     40.60 o 
   2   3  14     1175.78     1154.69     39.88 o 
   3   3  14      763.05      831.87     52.25 o 
   4   3  14     1829.05     1824.18     85.22 o 
   5   3  14      394.49      384.33     42.24 o 
   6   3  14     2804.80     2673.38     90.85 o 
   7   3  14      359.17      379.49     46.60 o 
   8   3  14      370.39      352.06     46.60 o 
 -21   4  14        0.28        0.67     32.95 o 
 -20   4  14     3590.53     3619.71    155.12 o 
 -19   4  14      576.60      544.55     50.84 o 
 -18   4  14      144.63      163.97     18.86 o 
 -17   4  14     1132.26     1114.64     33.84 o 
 -16   4  14     1242.12     1247.61     33.82 o 
 -15   4  14      197.99      224.01     18.52 o 
 -14   4  14      432.65      396.30     24.36 o 
 -13   4  14     1573.02     1595.36     39.99 o 
 -12   4  14       44.11       20.11      9.51 o 
 -11   4  14      622.15      627.27     33.06 o 
 -10   4  14       54.13       44.39     13.37 o 
  -9   4  14     1373.38     1371.11     67.39 o 
  -8   4  14     2150.32     2062.51     49.11 o 
  -7   4  14      212.95      194.13     16.54 o 
  -6   4  14     1416.79     1371.08     34.57 o 
  -5   4  14     5541.61     5465.96     87.83 o 
  -4   4  14     2303.07     2485.80     55.58 o 
  -3   4  14      548.65      618.12     30.73 o 
  -2   4  14      354.65      379.50     24.03 o 
  -1   4  14     3756.09     3633.95     71.42 o 
   0   4  14       80.61       65.24     17.16 o 
   1   4  14     2567.65     2522.80     59.10 o 
   2   4  14     1953.46     1879.70     51.34 o 
   3   4  14     1576.77     1701.35     67.20 o 
   4   4  14      203.47      188.33     32.95 o 
   5   4  14     5671.37     5501.04    134.48 o 
   6   4  14       88.00       57.17     30.50 o 
   7   4  14        0.82      -19.97     35.95 o 
 -20   5  14      455.65      449.15     75.90 o 
 -19   5  14     2783.86     2909.66     97.44 o 
 -18   5  14      145.73      229.34     28.94 o 
 -17   5  14      221.03      251.36     24.26 o 
 -16   5  14        7.86       28.41     20.11 o 
 -15   5  14     1188.31     1213.69     47.09 o 
 -14   5  14      698.78      676.15     32.26 o 
 -13   5  14      737.14      778.99     27.78 o 
 -12   5  14     3195.34     2890.85    264.07 o 
 -11   5  14     1367.71     1278.80     40.11 o 
 -10   5  14       18.31        3.54     12.27 o 
  -9   5  14     2865.99     2808.26     52.34 o 
  -8   5  14      202.04      215.64     18.06 o 
  -7   5  14     1567.26     1488.56     37.32 o 
  -6   5  14     1603.98     1625.73     38.72 o 
  -5   5  14      475.01      453.21     23.84 o 
  -4   5  14       99.86      122.27     22.60 o 
  -3   5  14      500.32      492.78     28.60 o 
  -2   5  14     3361.92     3341.88     58.75 o 
  -1   5  14       98.21      108.50     15.96 o 
   0   5  14       50.17       87.99     16.12 o 
   1   5  14      232.56      196.82     19.53 o 
   2   5  14      799.15      672.19     80.71 o 
   3   5  14      118.64       92.63     41.94 o 
   4   5  14     1955.15     2053.72     75.25 o 
   5   5  14      143.48      173.96     34.68 o 
   6   5  14     3961.95     3951.96    167.77 o 
 -19   6  14       19.38       17.47     31.03 o 
 -18   6  14      558.06      623.94     69.24 o 
 -17   6  14      892.71      882.66     38.30 o 
 -16   6  14     1634.91     1724.71     48.27 o 
 -15   6  14     3695.65     3496.04    175.28 o 
 -14   6  14      804.35      687.07     66.58 o 
 -13   6  14       72.34       68.20     17.52 o 
 -12   6  14      374.33      314.95     27.61 o 
 -11   6  14      391.77      392.91     29.72 o 
 -10   6  14     2431.74     2366.09     58.90 o 
  -9   6  14     1775.39     1781.70     41.88 o 
  -8   6  14     1974.89     1889.43     42.70 o 
  -7   6  14      293.29      284.36     20.38 o 
  -6   6  14     3645.98     3539.85     61.41 o 
  -5   6  14     1240.72     1216.19     34.79 o 
  -4   6  14      711.21      700.22     32.37 o 
  -3   6  14      657.85      649.47     24.45 o 
  -2   6  14      152.04      165.32     16.51 o 
  -1   6  14      143.85      166.11     17.00 o 
   0   6  14     2038.17     1929.77     41.16 o 
   1   6  14     7250.86     7260.60    112.53 o 
   2   6  14      771.15      752.05     38.63 o 
   3   6  14      783.56      867.02    127.83 o 
   4   6  14       32.08       34.24     29.56 o 
   5   6  14      764.41      764.29     83.89 o 
 -18   7  14      230.92      185.14     47.69 o 
 -17   7  14     1537.33     1557.95     65.83 o 
 -16   7  14     1606.29     1574.16     48.16 o 
 -15   7  14      683.92      672.41     36.13 o 
 -14   7  14       41.84       51.62     18.70 o 
 -13   7  14     1909.35     1772.35    148.15 o 
 -12   7  14      682.23      723.70     73.28 o 
 -11   7  14        8.11      -15.59     16.35 o 
 -10   7  14     8598.36     8419.57    136.05 o 
  -9   7  14     7135.40     7123.39    119.88 o 
  -8   7  14     1858.84     1939.54     53.73 o 
  -7   7  14      203.72      190.21     22.89 o 
  -6   7  14     4661.05     4639.89     88.84 o 
  -5   7  14     4965.56     4938.70     77.66 o 
  -4   7  14     3555.10     3531.50     75.25 o 
  -3   7  14       36.62       32.95     15.20 o 
  -2   7  14     3821.32     3904.94     68.01 o 
  -1   7  14      419.66      448.65     27.24 o 
   0   7  14        3.03      -13.50     15.20 o 
   1   7  14       80.72       87.66     18.51 o 
   2   7  14     6434.84     6746.81    120.27 o 
   3   7  14      502.81      524.77     53.26 o 
   4   7  14      233.97      244.95     47.27 o 
 -16   8  14      199.52      213.70     32.86 o 
 -15   8  14      893.44      836.63     40.51 o 
 -14   8  14     1936.06     2012.69     54.22 o 
 -13   8  14      863.15      925.98     46.13 o 
 -12   8  14      252.11      238.46     27.33 o 
 -11   8  14      569.78      539.29     35.98 o 
 -10   8  14     1292.61     1342.66     48.44 o 
  -9   8  14      502.97      526.75     34.24 o 
  -8   8  14        0.24       13.21     18.15 o 
  -7   8  14      341.00      328.99     28.70 o 
  -6   8  14     1870.98     1891.87     69.67 o 
  -5   8  14      776.25      857.25     69.90 o 
  -4   8  14      940.24      885.78     53.98 o 
  -3   8  14      665.36      593.16     45.66 o 
  -2   8  14      326.75      301.02     36.24 o 
  -1   8  14     1155.48     1244.17     56.96 o 
   0   8  14      141.87      139.62     24.64 o 
   1   8  14     1784.01     1715.86     56.92 o 
   2   8  14       97.98       94.88     25.08 o 
   3   8  14       90.36      132.39     35.78 o 
 -14   9  14       23.20       42.23     22.18 o 
 -13   9  14     2829.41     2868.83     91.62 o 
 -12   9  14     5086.85     5252.84    104.43 o 
 -11   9  14     2472.25     2488.70     86.12 o 
 -10   9  14      281.26      285.32     38.05 o 
  -9   9  14       73.85       83.22     29.19 o 
  -8   9  14     1610.05     1644.29     68.73 o 
  -7   9  14       61.19       82.55     28.25 o 
  -6   9  14     1962.53     2024.38     75.32 o 
  -5   9  14       74.67       58.65     28.71 o 
  -4   9  14       19.77       43.03     26.72 o 
  -3   9  14       42.67       25.74     28.63 o 
  -2   9  14     6763.15     6822.03    212.38 o 
  -1   9  14      413.39      467.74     45.66 o 
   0   9  14      324.88      326.46     39.41 o 
   1   9  14     1131.38     1123.64     59.23 o 
 -11  10  14      137.55      144.98     34.80 o 
 -10  10  14        3.28       29.67     29.56 o 
  -9  10  14     1005.99     1027.20     64.45 o 
  -8  10  14      193.73      172.22     34.80 o 
  -7  10  14       81.67       74.34     30.50 o 
  -6  10  14     1453.83     1537.26     69.67 o 
  -5  10  14      671.47      655.32     53.64 o 
  -4  10  14     1483.08     1546.93     69.65 o 
  -3  10  14      207.94      275.63     57.26 o 
  -2  10  14      159.95      180.38     36.02 o 
 -22   1  15     1588.15     1613.80     90.54 o 
 -21   1  15     1159.27     1383.05     71.04 o 
 -20   1  15     3042.57     3280.96    101.18 o 
 -19   1  15       75.53       59.88     20.81 o 
 -18   1  15     2010.80     2144.84     49.73 o 
 -17   1  15     8955.00     8852.79    120.02 o 
 -16   1  15     2580.76     2535.96     52.33 o 
 -15   1  15      190.35      206.04     19.40 o 
 -14   1  15     3620.05     3783.23     64.77 o 
 -13   1  15     7391.89     7289.50    144.99 o 
 -12   1  15      165.78      147.33     16.51 o 
 -11   1  15     8259.29     8437.83    110.78 o 
 -10   1  15      446.48      451.11     22.93 o 
  -9   1  15      767.22      750.22     30.34 o 
  -8   1  15      228.39      234.33     19.41 o 
  -7   1  15    15957.87    15990.02    184.19 o 
  -6   1  15      191.78      190.26     16.80 o 
  -5   1  15      328.80      305.77     19.42 o 
  -4   1  15     1377.75     1447.91     36.32 o 
  -3   1  15     6174.88     6223.90     87.02 o 
  -2   1  15      266.88      230.26     18.28 o 
  -1   1  15     7012.31     7100.64    109.54 o 
   0   1  15       56.23       77.94     16.39 o 
   1   1  15     3160.76     3204.84     56.72 o 
   2   1  15       22.95       10.68     29.96 o 
   3   1  15     2743.26     2920.86     88.97 o 
   4   1  15     1370.98     1453.15     65.43 o 
   5   1  15       94.59      120.02     32.01 o 
   6   1  15      669.68      870.94     63.91 o 
   7   1  15     2159.07     2093.57    111.18 o 
 -22   2  15     1064.45     1090.04     68.97 o 
 -21   2  15      315.61      365.22     45.60 o 
 -20   2  15      759.03      751.77     55.34 o 
 -19   2  15       89.45       60.03     21.52 o 
 -18   2  15      632.05      679.43     32.14 o 
 -17   2  15      315.11      317.66     20.92 o 
 -16   2  15       50.02       59.66     14.18 o 
 -15   2  15     1985.35     1896.01     39.40 o 
 -14   2  15      814.01      825.55     29.54 o 
 -13   2  15       20.66        9.20      8.30 o 
 -12   2  15     1323.58     1296.86     35.22 o 
 -11   2  15      796.53      844.11     28.77 o 
 -10   2  15     1955.82     1974.71     50.56 o 
  -9   2  15     1030.74      976.65     49.39 o 
  -8   2  15     4675.43     4681.80     71.37 o 
  -7   2  15      106.50      109.38     15.38 o 
  -6   2  15     7317.32     7369.87     98.66 o 
  -5   2  15        0.67      -10.24     10.24 o 
  -4   2  15      602.47      609.44     25.09 o 
  -3   2  15      156.45      146.32     15.93 o 
  -2   2  15        2.71       10.88     11.88 o 
  -1   2  15     1469.85     1439.52     36.72 o 
   0   2  15     3859.09     3876.85     63.79 o 
   1   2  15      386.75      424.34     23.86 o 
   2   2  15     1294.38     1286.28     58.37 o 
   3   2  15       10.88        4.21     23.48 o 
   4   2  15      244.96      259.86     37.18 o 
   5   2  15        2.45      -24.52     25.88 o 
   6   2  15      433.49      442.46     47.21 o 
   7   2  15      598.53      594.50     55.07 o 
 -21   3  15     1441.80     1470.95     91.21 o 
 -20   3  15      838.68      992.86     59.91 o 
 -19   3  15     1660.02     1697.92     47.80 o 
 -18   3  15       25.62       32.30     14.71 o 
 -17   3  15      380.91      345.34     21.77 o 
 -16   3  15        1.43       -5.57     12.31 o 
 -15   3  15     6776.85     6557.03     85.84 o 
 -14   3  15      341.15      397.71     21.72 o 
 -13   3  15     1319.81      681.74     51.93 o 
 -12   3  15     1653.69     1612.64     39.52 o 
 -11   3  15    16583.57    16565.30    192.67 o 
 -10   3  15     2032.53     2025.26     43.86 o 
  -9   3  15       43.51       56.37     13.59 o 
  -8   3  15      465.85      411.14     22.56 o 
  -7   3  15     3772.12     3812.13     62.55 o 
  -6   3  15        6.08       10.52     12.11 o 
  -5   3  15      296.37      272.45     38.44 o 
  -4   3  15      971.47     1038.32     35.84 o 
  -3   3  15    17917.69    17769.45    233.32 o 
  -2   3  15       23.79       32.48     14.81 o 
  -1   3  15     3424.41     3274.94     79.57 o 
   0   3  15       20.26       14.77     13.16 o 
   1   3  15      125.25      167.72     18.28 o 
   2   3  15        0.77       -3.85     21.99 o 
   3   3  15      202.18      235.39     34.84 o 
   4   3  15     3268.47     3363.93    113.85 o 
   5   3  15      747.85      672.22     53.19 o 
   6   3  15        4.56      -27.16     28.06 o 
   7   3  15       41.86        2.98     31.28 o 
 -21   4  15     2094.21     2026.58    125.16 o 
 -20   4  15     2563.16     2598.75    167.77 o 
 -19   4  15        9.60       17.02     21.52 o 
 -18   4  15       42.02       53.57     16.15 o 
 -17   4  15     3913.46     3810.77     62.47 o 
 -16   4  15      700.34      708.41     29.17 o 
 -15   4  15      854.53      726.50     28.28 o 
 -14   4  15     6824.70     6654.88     87.07 o 
 -13   4  15     2163.49     2228.97     67.87 o 
 -12   4  15     1331.19     1280.05     42.58 o 
 -11   4  15       43.72       43.55     14.19 o 
 -10   4  15     1410.14     1371.27     39.78 o 
  -9   4  15      382.31      334.76     24.98 o 
  -8   4  15     2727.93     2687.49     58.87 o 
  -7   4  15      636.66      626.84     39.01 o 
  -6   4  15      531.46      540.49     25.70 o 
  -5   4  15        2.29       -4.14     11.47 o 
  -4   4  15     7548.68     7374.78    116.57 o 
  -3   4  15     1912.03     1946.55     61.18 o 
  -2   4  15      975.93      870.11     30.01 o 
  -1   4  15      103.67       71.31     16.77 o 
   0   4  15     2258.24     2204.38     84.17 o 
   1   4  15       18.50       14.72     14.66 o 
   2   4  15     4161.64     4340.35    110.48 o 
   3   4  15      145.56      175.14     32.23 o 
   4   4  15     7104.49     7088.62    159.04 o 
   5   4  15      321.00      322.77     59.92 o 
   6   4  15       14.53       -1.33     30.13 o 
 -20   5  15      367.36      432.07     48.48 o 
 -19   5  15      431.85      462.19     37.57 o 
 -18   5  15     1952.77     1951.46     51.54 o 
 -17   5  15     7039.03     7140.53    108.09 o 
 -16   5  15      741.22      812.82     42.29 o 
 -15   5  15       82.29      103.82     22.14 o 
 -14   5  15      300.84      327.59     21.83 o 
 -13   5  15     3533.70     3504.66     73.04 o 
 -12   5  15       17.39       16.41     13.19 o 
 -11   5  15      101.71      104.96     18.24 o 
 -10   5  15      830.97      809.84     30.20 o 
  -9   5  15      239.91      276.09     20.38 o 
  -8   5  15        5.81        1.39     12.27 o 
  -7   5  15     1903.50     1955.63     43.43 o 
  -6   5  15     3259.77     3086.53     56.68 o 
  -5   5  15      163.06      186.28     18.19 o 
  -4   5  15      770.14      769.27     28.59 o 
  -3   5  15      731.82      722.38     30.08 o 
  -2   5  15      398.29      380.99     23.60 o 
  -1   5  15     7530.66     7649.18    105.94 o 
   0   5  15      980.23      905.63     38.06 o 
   1   5  15     1151.11     1192.31     36.54 o 
   2   5  15       48.62        1.21     11.22 o 
   3   5  15      708.24      726.68     51.31 o 
   4   5  15       90.51      121.90     35.29 o 
   5   5  15      125.56      125.85     34.68 o 
 -19   6  15      614.15      562.31     41.44 o 
 -18   6  15     2342.60     2444.40     69.41 o 
 -17   6  15      518.92      592.51     39.75 o 
 -16   6  15        4.70      -11.76     16.62 o 
 -15   6  15      337.33      393.31     28.54 o 
 -14   6  15     3078.74     3021.60     87.43 o 
 -13   6  15        7.35      -14.53     14.53 o 
 -12   6  15      695.60      624.36     53.32 o 
 -11   6  15     1368.07     1266.95     64.18 o 
 -10   6  15     7421.35     7368.85    136.25 o 
  -9   6  15      223.09      226.00     20.12 o 
  -8   6  15     3340.38     3171.25     58.83 o 
  -7   6  15      215.76      231.65     20.35 o 
  -6   6  15    10457.92    10264.33    154.77 o 
  -5   6  15      253.63      260.42     20.57 o 
  -4   6  15     2125.12     2144.43     54.32 o 
  -3   6  15        5.07       -6.74     13.67 o 
  -2   6  15     3320.94     3280.22     54.54 o 
  -1   6  15     1008.19      983.22     44.40 o 
   0   6  15     5598.30     5608.92    100.84 o 
   1   6  15      823.80      821.68     44.59 o 
   2   6  15     2761.67     2905.38    127.83 o 
   3   6  15     1225.99     1167.75     90.54 o 
   4   6  15      550.00      438.54     68.57 o 
 -18   7  15        5.54        3.11     19.33 o 
 -17   7  15      281.05      191.97     87.51 o 
 -16   7  15      572.03      594.37     73.65 o 
 -15   7  15      149.86      180.50     23.74 o 
 -14   7  15     1347.56     1243.84     75.78 o 
 -13   7  15     1386.89     1332.87     49.26 o 
 -12   7  15       80.29       62.18     24.57 o 
 -11   7  15     2197.42     2099.84     59.35 o 
 -10   7  15       20.66       -2.76     16.42 o 
  -9   7  15      176.30      122.77     21.97 o 
  -8   7  15     1100.87     1054.19     42.48 o 
  -7   7  15     2185.06     2181.26     70.98 o 
  -6   7  15       31.41       51.87     18.61 o 
  -5   7  15        2.40        4.47     14.89 o 
  -4   7  15      883.14      890.36     37.56 o 
  -3   7  15     3554.17     3542.86     65.00 o 
  -2   7  15        7.60        5.63     15.07 o 
  -1   7  15        3.06       -6.86     18.56 o 
   0   7  15       48.98       54.13     18.45 o 
   1   7  15      354.17      374.10     27.61 o 
   2   7  15       47.21       48.29     30.08 o 
   3   7  15      253.74      268.51     40.95 o 
 -16   8  15      398.13      438.28     32.21 o 
 -15   8  15     1241.10     1324.05     46.91 o 
 -14   8  15     3642.89     3464.43    119.93 o 
 -13   8  15     1623.91     1707.94     64.87 o 
 -12   8  15        4.83        6.57     19.72 o 
 -11   8  15      394.69      375.49     31.46 o 
 -10   8  15     6597.84     6601.93    118.34 o 
  -9   8  15      408.30      422.93     41.23 o 
  -8   8  15     2454.47     2406.43     63.45 o 
  -7   8  15      574.64      623.89     37.61 o 
  -6   8  15     4375.09     4604.79    227.69 o 
  -5   8  15       19.79      -14.02     23.88 o 
  -4   8  15     3226.92     3195.66    130.49 o 
  -3   8  15      213.88      228.23     33.41 o 
  -2   8  15      418.56      428.82     41.43 o 
  -1   8  15      161.87      169.31     85.22 o 
   0   8  15     6190.52     6406.32    115.54 o 
   1   8  15     2120.81     2114.49     76.26 o 
   2   8  15       66.42       -1.33     41.28 o 
 -14   9  15       82.95       71.66     30.81 o 
 -13   9  15      143.31      124.84     26.51 o 
 -12   9  15     1019.99     1004.96     47.98 o 
 -11   9  15      316.78      255.02     37.63 o 
 -10   9  15      176.32      164.03     45.27 o 
  -9   9  15       13.23       22.82     27.26 o 
  -8   9  15        8.08       -6.66     24.48 o 
  -7   9  15      333.70      388.12     42.34 o 
  -6   9  15      421.90      457.33     44.72 o 
  -5   9  15        1.17       17.31     27.30 o 
  -4   9  15       12.84       15.06     25.78 o 
  -3   9  15     1165.67     1164.38     60.17 o 
  -2   9  15       34.40       60.07     29.65 o 
  -1   9  15      668.41      697.79     79.23 o 
 -10  10  15     3002.74     3003.29     98.85 o 
  -9  10  15        2.91       -1.01     27.26 o 
  -8  10  15       10.37       10.65     28.25 o 
  -7  10  15       84.30      117.17     33.90 o 
  -6  10  15      672.94      727.45     55.97 o 
  -5  10  15      390.98      336.75     79.23 o 
  -4  10  15     4926.96     5017.90    129.92 o 
 -22   0  16     1664.75     1726.99    110.52 o 
 -21   0  16       54.58       30.63     42.61 o 
 -20   0  16      967.10      970.68     87.88 o 
 -19   0  16    14620.46    14595.45    276.29 o 
 -18   0  16     2325.00     2294.29     84.55 o 
 -17   0  16        0.31       -3.96     19.50 o 
 -16   0  16     2655.62     2655.29     77.99 o 
 -15   0  16    10889.14    10884.71    197.61 o 
 -14   0  16      180.42      131.81     47.27 o 
 -13   0  16     2837.50     2717.71     75.25 o 
 -12   0  16       14.18        3.89     17.59 o 
 -11   0  16     4841.67     4953.36    107.78 o 
 -10   0  16      611.69      524.26     35.74 o 
  -9   0  16     6756.61     7115.47    137.91 o 
  -8   0  16     6658.10     7057.85    137.38 o 
  -7   0  16    12386.61    12704.21    216.45 o 
  -6   0  16       30.94       20.38     16.87 o 
  -5   0  16      743.08      773.07     39.00 o 
  -4   0  16       30.49       51.35     25.30 o 
  -3   0  16     3924.36     3903.13     91.51 o 
  -2   0  16     2864.18     2915.53     76.93 o 
  -1   0  16    11780.59    11863.22    206.20 o 
   0   0  16     2354.75     2427.35     69.94 o 
   1   0  16     4447.68     4280.25     98.73 o 
   2   0  16     7567.81     7813.38    234.35 o 
   3   0  16     4333.50     4304.81    162.45 o 
   4   0  16       25.88       21.30     39.95 o 
   5   0  16     1505.73     1632.45    105.19 o 
   6   0  16     3906.37     4074.46    173.10 o 
 -22   1  16     1434.68     1504.77     75.30 o 
 -21   1  16       27.91        8.97     30.59 o 
 -20   1  16        0.29       -9.99     26.36 o 
 -19   1  16      158.99      145.28     20.48 o 
 -18   1  16      274.43      300.66     23.60 o 
 -17   1  16       52.71       73.22     18.45 o 
 -16   1  16      540.69      500.79     27.48 o 
 -15   1  16       71.12       73.87     15.82 o 
 -14   1  16      366.67      346.18     36.13 o 
 -13   1  16       66.13       54.78     14.83 o 
 -12   1  16      245.28      265.97     20.04 o 
 -11   1  16      561.48      553.85     44.76 o 
 -10   1  16     5354.05     5137.13     77.87 o 
  -9   1  16      641.98      564.84     26.01 o 
  -8   1  16     8990.33     9099.53    117.80 o 
  -7   1  16       13.03       20.73     16.34 o 
  -6   1  16      744.65      763.23     28.78 o 
  -5   1  16      183.94      192.13     17.60 o 
  -4   1  16      623.97      642.44     28.06 o 
  -3   1  16      308.19      319.78     20.97 o 
  -2   1  16      326.50      368.21     22.38 o 
  -1   1  16      192.82      231.79     26.39 o 
   0   1  16     2628.03     2681.13     52.38 o 
   1   1  16      445.07      439.08     29.95 o 
   2   1  16      428.87      431.50     41.43 o 
   3   1  16        1.62      -25.37     25.37 o 
   4   1  16        0.64       -6.44     25.88 o 
   5   1  16        6.00      -28.25     28.25 o 
   6   1  16      998.52      962.88    103.19 o 
 -22   2  16     1196.43     1295.99     71.39 o 
 -21   2  16     1479.15     1443.30     86.55 o 
 -20   2  16      585.67      536.53     48.48 o 
 -19   2  16     1649.19     1687.96     46.12 o 
 -18   2  16      196.88      179.55     21.46 o 
 -17   2  16      859.54      820.68     29.91 o 
 -16   2  16      541.10      542.14     25.05 o 
 -15   2  16     2014.02     2055.21     47.18 o 
 -14   2  16        1.98       13.39     10.99 o 
 -13   2  16     4107.83     4028.96     74.95 o 
 -12   2  16     1521.66     1461.44     38.21 o 
 -11   2  16    13620.02    13719.93    165.56 o 
 -10   2  16        2.72       -0.77     11.81 o 
  -9   2  16     6585.28     6732.94     94.50 o 
  -8   2  16       12.47       11.24     12.25 o 
  -7   2  16     5551.20     5554.92     81.86 o 
  -6   2  16      124.87      110.81     15.45 o 
  -5   2  16    20002.75    19950.36    225.74 o 
  -4   2  16     2524.15     2590.43     50.69 o 
  -3   2  16     4064.60     4039.95     70.73 o 
  -2   2  16      105.91      111.07     17.59 o 
  -1   2  16     4960.62     4830.46     75.43 o 
   0   2  16     2638.95     2677.70     59.52 o 
   1   2  16      359.67      318.26     26.60 o 
   2   2  16     3887.45     3913.52    106.34 o 
   3   2  16      691.71      727.69     77.89 o 
   4   2  16       25.16        8.65     26.36 o 
   5   2  16       16.08       10.40     29.65 o 
   6   2  16     2568.49     2539.05     94.14 o 
 -21   3  16      521.74      508.28     49.37 o 
 -20   3  16       54.98       31.96     29.14 o 
 -19   3  16       97.70      121.09     19.96 o 
 -18   3  16     2153.47     2131.90     46.09 o 
 -17   3  16       19.90       10.13     13.74 o 
 -16   3  16     1712.04     1594.73     38.25 o 
 -15   3  16     1232.40     1265.99     37.70 o 
 -14   3  16     1060.75     1076.97     39.40 o 
 -13   3  16      294.60      325.61     22.74 o 
 -12   3  16     2693.32     2649.28     52.87 o 
 -11   3  16      452.53      480.79     25.79 o 
 -10   3  16        1.99        4.97     12.14 o 
  -9   3  16        1.32       -0.85     11.96 o 
  -8   3  16      419.70      395.09     22.77 o 
  -7   3  16      373.42      368.64     22.54 o 
  -6   3  16      264.39      273.16     20.06 o 
  -5   3  16      204.65      234.83     19.26 o 
  -4   3  16     1422.26     1515.55     44.55 o 
  -3   3  16        8.21        0.69      8.26 o 
  -2   3  16      610.33      699.31     52.35 o 
  -1   3  16      603.13      712.38     29.87 o 
   0   3  16      155.36      119.81     19.75 o 
   1   3  16       61.75       55.85     19.54 o 
   2   3  16     2983.76     3020.72     91.77 o 
   3   3  16      113.39       53.49     30.63 o 
   4   3  16       27.53       32.77     29.14 o 
   5   3  16      972.51      996.71     65.58 o 
   6   3  16      526.77      514.63     78.56 o 
 -21   4  16      561.69      593.86     77.23 o 
 -20   4  16      881.03      958.21     64.37 o 
 -19   4  16     3354.14     3386.02     73.24 o 
 -18   4  16      631.32      675.91     29.94 o 
 -17   4  16       26.32       30.08     14.90 o 
 -16   4  16       25.81       15.88     13.89 o 
 -15   4  16     4134.81     4195.17     80.59 o 
 -14   4  16       33.01       31.16     13.66 o 
 -13   4  16      572.36      639.80     34.02 o 
 -12   4  16      292.95      317.76     29.60 o 
 -11   4  16     6912.93     6989.37    114.16 o 
 -10   4  16     1095.13     1049.31     48.03 o 
  -9   4  16     3064.14     2902.69     74.70 o 
  -8   4  16       42.98       26.36     16.07 o 
  -7   4  16     1022.53     1028.16     47.27 o 
  -6   4  16        2.65        2.81     14.81 o 
  -5   4  16     3758.52     3666.27     73.51 o 
  -4   4  16     1335.60     1310.49     36.42 o 
  -3   4  16       64.16       42.17     14.44 o 
  -2   4  16      171.30      179.34     28.44 o 
  -1   4  16     1972.31     1937.65     55.17 o 
   0   4  16      425.00      390.16     29.51 o 
   1   4  16       21.81       18.88     19.02 o 
   2   4  16     2714.98     2718.98     87.06 o 
   3   4  16     1946.01     1929.47     94.54 o 
   4   4  16      150.86      151.10     34.85 o 
   5   4  16      661.03      732.25     58.57 o 
 -20   5  16      314.18      349.55     45.94 o 
 -19   5  16      601.33      633.13     35.47 o 
 -18   5  16     2492.12     2538.12     59.43 o 
 -17   5  16      463.29      537.55     32.00 o 
 -16   5  16      961.57      987.60     37.89 o 
 -15   5  16       70.45       74.04     26.16 o 
 -14   5  16     1118.55     1065.81     56.59 o 
 -13   5  16       15.89       22.54     14.73 o 
 -12   5  16     6669.00     6148.55    293.98 o 
 -11   5  16      434.29      450.15     29.06 o 
 -10   5  16      862.72      867.94     31.31 o 
  -9   5  16        1.05       -9.08     12.47 o 
  -8   5  16      346.39      377.52     23.97 o 
  -7   5  16        0.73        7.32     13.32 o 
  -6   5  16     1672.54     1556.73     40.91 o 
  -5   5  16     1415.22     1421.32     52.24 o 
  -4   5  16     2408.20     2524.46     52.25 o 
  -3   5  16      650.71      596.46     38.63 o 
  -2   5  16      552.38      620.47     34.77 o 
  -1   5  16      910.44      842.43     34.28 o 
   0   5  16      705.73      742.67     39.62 o 
   1   5  16      349.80      348.68     39.28 o 
   2   5  16      763.28      713.36     77.89 o 
   3   5  16     2915.21     2811.55    109.18 o 
   4   5  16        2.57      -10.18     27.48 o 
 -19   6  16     4466.65     4624.21    111.45 o 
 -18   6  16        9.98       28.85     19.73 o 
 -17   6  16       21.67       63.51     24.89 o 
 -16   6  16     1622.58     1619.49     48.14 o 
 -15   6  16     5284.37     4970.73    281.17 o 
 -14   6  16        6.52        0.55      8.32 o 
 -13   6  16      272.36      230.94     26.60 o 
 -12   6  16      202.78      155.26     24.98 o 
 -11   6  16      104.41       84.82     21.88 o 
 -10   6  16       23.30       21.34     17.55 o 
  -9   6  16     1519.47     1528.75     41.21 o 
  -8   6  16      500.13      484.45     26.62 o 
  -7   6  16      553.02      601.79     41.14 o 
  -6   6  16      394.60      405.81     35.22 o 
  -5   6  16       81.76       68.06     16.32 o 
  -4   6  16      117.20      136.75     18.93 o 
  -3   6  16     2398.33     2408.36     52.25 o 
  -2   6  16     2211.76     2243.32     50.90 o 
  -1   6  16     1058.10     1171.69     37.58 o 
   0   6  16      876.94      921.17    168.44 o 
   1   6  16      146.97      191.44     26.18 o 
   2   6  16      771.59      806.90     79.89 o 
   3   6  16     3270.79     2974.62    137.15 o 
 -18   7  16       21.53       40.12     24.53 o 
 -17   7  16       31.34       18.04     14.99 o 
 -16   7  16     1448.08     1559.31     55.80 o 
 -15   7  16      127.31       95.94     23.94 o 
 -14   7  16      185.53      196.03     34.36 o 
 -13   7  16        2.29      -20.56     20.56 o 
 -12   7  16     3317.57     3362.85     99.00 o 
 -11   7  16       18.77        8.11     18.42 o 
 -10   7  16      703.41      684.38     38.69 o 
  -9   7  16      621.99      693.53     39.00 o 
  -8   7  16    23501.52    23115.29    309.44 o 
  -7   7  16      334.41      356.43     45.72 o 
  -6   7  16      570.29      555.73     34.76 o 
  -5   7  16      200.62      213.78     21.03 o 
  -4   7  16     2715.75     2701.19     62.27 o 
  -3   7  16       32.35       35.43     16.63 o 
  -2   7  16     1242.22     1342.39     47.91 o 
  -1   7  16     2129.19     2224.72     60.64 o 
   0   7  16     1479.35     1548.72     51.25 o 
   1   7  16      349.83      354.56     33.31 o 
   2   7  16      288.75      274.96     40.45 o 
 -16   8  16       49.02       41.95     23.65 o 
 -15   8  16       86.77       85.15     25.87 o 
 -14   8  16       48.23       -2.30     20.57 o 
 -13   8  16     3000.27     2988.24     75.50 o 
 -12   8  16      498.97      469.15     35.93 o 
 -11   8  16      848.44      806.27     64.80 o 
 -10   8  16       45.28       58.78     29.77 o 
  -9   8  16      239.75      247.94     28.10 o 
  -8   8  16       82.20       67.35     21.93 o 
  -7   8  16        0.36       -1.13     19.10 o 
  -6   8  16      240.50      265.40     37.18 o 
  -5   8  16     3029.02     3091.61     92.74 o 
  -4   8  16     1735.42     1562.54    153.79 o 
  -3   8  16     2567.17     2548.21     82.84 o 
  -2   8  16       63.54      129.31     32.01 o 
  -1   8  16      230.23      254.71     35.74 o 
   0   8  16      913.23      912.96     45.53 o 
 -13   9  16       67.21      102.87     26.56 o 
 -12   9  16     1925.65     1957.44    130.49 o 
 -11   9  16        1.46      -22.56     25.78 o 
 -10   9  16     2010.77     2106.86     80.82 o 
  -9   9  16       67.43       93.69     35.95 o 
  -8   9  16      890.15      927.40     60.72 o 
  -7   9  16       79.12       91.83     30.59 o 
  -6   9  16     2227.05     2325.96    103.86 o 
  -5   9  16      518.50      610.41     54.59 o 
  -4   9  16     1082.57      960.03     85.22 o 
  -3   9  16       93.32       47.43     29.56 o 
  -2   9  16     1323.65     1231.71     61.62 o 
 -22   1  17        0.07      -23.49     30.08 o 
 -21   1  17     1950.69     1982.13    129.82 o 
 -20   1  17      301.32      277.62     30.33 o 
 -19   1  17     1897.71     1809.40     47.64 o 
 -18   1  17      143.93      139.50     19.88 o 
 -17   1  17    17998.37    17512.25    209.50 o 
 -16   1  17      230.10      235.25     21.60 o 
 -15   1  17      435.58      481.86     27.28 o 
 -14   1  17       11.50        8.36     13.35 o 
 -13   1  17     7460.13     7589.35    106.49 o 
 -12   1  17      240.97      209.28     20.31 o 
 -11   1  17     6439.70     6685.53     97.82 o 
 -10   1  17      740.71      739.05     42.87 o 
  -9   1  17     1034.21     1115.48     33.60 o 
  -8   1  17      843.04      833.52     29.77 o 
  -7   1  17     1410.99     1456.91     37.74 o 
  -6   1  17     5381.00     5374.88     81.33 o 
  -5   1  17      512.27      487.25     25.45 o 
  -4   1  17     2835.84     2906.48     55.11 o 
  -3   1  17      765.98      798.86     36.71 o 
  -2   1  17     3403.73     3369.12     62.36 o 
  -1   1  17      150.68      151.18     18.39 o 
   0   1  17     4091.48     4043.31     71.07 o 
   1   1  17      741.74      762.19     53.93 o 
   2   1  17     2704.27     2858.35     92.27 o 
   3   1  17      134.73      182.05     35.78 o 
   4   1  17     4055.56     4052.66    149.13 o 
   5   1  17       47.38       50.60     34.84 o 
 -21   2  17       15.38       50.92     55.26 o 
 -20   2  17      142.57      122.29     36.77 o 
 -19   2  17       16.94       15.68     16.55 o 
 -18   2  17      374.41      420.64     27.30 o 
 -17   2  17        3.03        5.51     15.01 o 
 -16   2  17      917.32      896.76     34.95 o 
 -15   2  17        0.63       17.60     14.85 o 
 -14   2  17      485.50      459.44     52.28 o 
 -13   2  17      206.08      232.14     20.87 o 
 -12   2  17     1360.91     1354.13     37.91 o 
 -11   2  17     2421.11     2432.05     61.69 o 
 -10   2  17     2304.62     2306.00     49.22 o 
  -9   2  17     1596.97     1523.29     39.73 o 
  -8   2  17     3095.25     3001.25     56.58 o 
  -7   2  17      124.52      178.54     18.28 o 
  -6   2  17     2514.85     2487.84     50.72 o 
  -5   2  17     1042.72     1077.24     33.56 o 
  -4   2  17      285.05      288.46     23.12 o 
  -3   2  17     1064.46     1134.21     51.51 o 
  -2   2  17     3386.10     3234.65     74.92 o 
  -1   2  17      328.57      306.24     22.18 o 
   0   2  17      216.46      204.69     20.09 o 
   1   2  17      250.51      274.13     36.24 o 
   2   2  17      471.95      436.10     44.25 o 
   3   2  17      402.62      433.71     45.19 o 
   4   2  17      584.07      634.50     53.57 o 
   5   2  17      642.11      614.50     56.40 o 
 -21   3  17      631.20      669.68     54.39 o 
 -20   3  17      371.65      363.73     33.47 o 
 -19   3  17     1314.82     1338.59     42.63 o 
 -18   3  17       33.85       51.62     16.15 o 
 -17   3  17     1525.16     1567.58     44.01 o 
 -16   3  17      280.37      295.61     23.51 o 
 -15   3  17      915.66      971.95     40.09 o 
 -14   3  17     1197.65     1131.48     38.35 o 
 -13   3  17    19203.89    18704.86    218.61 o 
 -12   3  17     2064.36     1958.80     46.21 o 
 -11   3  17      751.40      747.99     29.72 o 
 -10   3  17      905.39      877.45     31.39 o 
  -9   3  17     7636.64     7678.74    106.15 o 
  -8   3  17        1.85        8.34     12.78 o 
  -7   3  17    14026.99    14222.79    171.88 o 
  -6   3  17    19541.58    19436.20    238.70 o 
  -5   3  17     5535.17     5357.99     82.15 o 
  -4   3  17       89.54      110.14     16.78 o 
  -3   3  17     2063.53     2102.36     64.49 o 
  -2   3  17     6624.98     6596.88    109.40 o 
  -1   3  17      749.44      798.07     54.72 o 
   0   3  17      521.32      495.37     31.06 o 
   1   3  17      449.67      411.85     41.70 o 
   2   3  17      177.21      210.42     35.95 o 
   3   3  17       10.85       16.31     30.08 o 
   4   3  17     1865.09     1767.28     77.05 o 
 -20   4  17     8504.32     8975.59    186.66 o 
 -19   4  17      202.78      219.97     24.38 o 
 -18   4  17      311.91      320.25     23.44 o 
 -17   4  17      215.25      221.18     20.63 o 
 -16   4  17     3595.83     3640.70     68.35 o 
 -15   4  17       60.83       44.18     18.76 o 
 -14   4  17     2534.74     2643.83     55.80 o 
 -13   4  17      852.31      895.84     33.17 o 
 -12   4  17     7773.91     7771.42    109.54 o 
 -11   4  17       84.98       90.85     16.78 o 
 -10   4  17      384.45      368.66     23.63 o 
  -9   4  17      506.84      501.35     26.68 o 
  -8   4  17        0.38       -8.17      9.83 o 
  -7   4  17      165.11      155.32     21.26 o 
  -6   4  17     1000.78      955.82     32.61 o 
  -5   4  17      568.14      627.02     29.42 o 
  -4   4  17      589.26      537.84     31.50 o 
  -3   4  17     2004.80     2039.28     75.72 o 
  -2   4  17     1272.58     1245.99     42.88 o 
  -1   4  17      225.55      226.04     27.20 o 
   0   4  17     1367.01     1367.51     60.56 o 
   1   4  17     2126.52     2214.84     78.94 o 
   2   4  17       48.44       60.91     29.01 o 
   3   4  17     2363.80     2545.36     89.82 o 
   4   4  17     1223.27     1257.63     67.24 o 
 -20   5  17       11.67      -20.65     21.97 o 
 -19   5  17     1947.85     1990.24     54.12 o 
 -18   5  17      131.22      106.08     22.24 o 
 -17   5  17     8634.38     8928.36    169.27 o 
 -16   5  17      517.11      587.61     66.13 o 
 -15   5  17     5346.21     5236.87    153.13 o 
 -14   5  17     1071.32     1005.82     40.56 o 
 -13   5  17     2221.98     2150.69     56.90 o 
 -12   5  17      168.03      165.48     21.97 o 
 -11   5  17      537.30      588.47     33.79 o 
 -10   5  17     1150.77     1129.89     35.86 o 
  -9   5  17     1390.60     1368.11     39.22 o 
  -8   5  17      422.11      410.93     25.27 o 
  -7   5  17       58.21       50.32     15.69 o 
  -6   5  17     1372.57     1358.49     46.61 o 
  -5   5  17      274.49      291.66     32.47 o 
  -4   5  17     1761.53     1733.77     58.41 o 
  -3   5  17     2005.14     1927.19     47.99 o 
  -2   5  17      232.23      265.89     29.40 o 
  -1   5  17      557.17      587.54     30.48 o 
   0   5  17     2960.87     2984.97    111.80 o 
   1   5  17      201.94       70.39    100.53 o 
   2   5  17     2569.78     2526.79     87.00 o 
   3   5  17        5.47       16.58     30.08 o 
 -19   6  17      313.36      345.18     29.50 o 
 -18   6  17      177.76      216.25     25.70 o 
 -17   6  17        7.11       37.24     25.55 o 
 -16   6  17     1760.37     1784.49     70.03 o 
 -15   6  17        7.17        5.21     18.42 o 
 -14   6  17     3010.85     3010.98     89.88 o 
 -13   6  17        3.79      -17.46     17.46 o 
 -12   6  17      492.43      487.56     39.49 o 
 -11   6  17      948.31      844.42     41.71 o 
 -10   6  17    13685.48    13357.67    167.11 o 
  -9   6  17     3667.53     3585.90     66.17 o 
  -8   6  17      890.99      909.47     34.28 o 
  -7   6  17     1985.08     1919.62     46.65 o 
  -6   6  17     3476.47     3522.64     77.10 o 
  -5   6  17     1582.08     1594.52     77.68 o 
  -4   6  17      292.26      262.82     23.13 o 
  -3   6  17     1997.97     2006.36     48.57 o 
  -2   6  17     3699.48     3960.31     83.00 o 
  -1   6  17       23.75       18.51     27.59 o 
   0   6  17        4.12      -15.91     19.10 o 
   1   6  17     2417.96     2786.88    131.82 o 
   2   6  17       68.12       81.22     47.93 o 
 -17   7  17      544.18      503.05     47.21 o 
 -16   7  17      175.44      199.49     29.80 o 
 -15   7  17      343.41      291.61     38.60 o 
 -14   7  17        0.70       -1.55     19.54 o 
 -13   7  17      478.19      464.43     42.62 o 
 -12   7  17        3.77       -5.41     18.89 o 
 -11   7  17      547.93      490.30     34.77 o 
 -10   7  17      282.27      321.32     30.15 o 
  -9   7  17       41.29       34.07     19.77 o 
  -8   7  17      612.62      588.23     44.54 o 
  -7   7  17     1982.60     1902.16     57.13 o 
  -6   7  17     1355.01     1252.44     47.07 o 
  -5   7  17      715.37      710.43     37.83 o 
  -4   7  17       71.42       73.38     19.08 o 
  -3   7  17       18.28       22.90     17.12 o 
  -2   7  17     1528.50     1573.66     52.74 o 
  -1   7  17       83.61       62.21     22.61 o 
   0   7  17       31.24       17.80     26.72 o 
   1   7  17       57.92       54.59     42.61 o 
 -15   8  17        0.02       -9.68     12.82 o 
 -14   8  17      866.41      902.98     48.49 o 
 -13   8  17       72.03       87.35     25.40 o 
 -12   8  17     1895.05     1913.77     66.13 o 
 -11   8  17       33.95       29.71     25.95 o 
 -10   8  17     4324.06     4304.18    105.30 o 
  -9   8  17     2382.76     2265.41     64.49 o 
  -8   8  17       99.42      156.05     25.78 o 
  -7   8  17      145.78      100.68     31.53 o 
  -6   8  17     2282.24     2394.38    137.15 o 
  -5   8  17        5.93       -2.18     19.16 o 
  -4   8  17       17.10       21.98     25.78 o 
  -3   8  17     2840.62     2921.33     90.82 o 
  -2   8  17      581.48      514.49     45.08 o 
  -1   8  17       46.12       52.91     28.06 o 
 -12   9  17      274.90      297.64     41.83 o 
 -11   9  17        6.01       22.68     29.65 o 
 -10   9  17        6.15      -15.31     26.36 o 
  -9   9  17        2.00        2.00     27.30 o 
  -8   9  17        1.42      -26.23     26.82 o 
  -7   9  17       99.26      112.45     33.33 o 
  -6   9  17      995.11      949.34     62.61 o 
  -5   9  17        0.29      -15.39     27.76 o 
  -4   9  17      333.75      396.25     45.08 o 
 -22   0  18      352.03      448.72     69.24 o 
 -21   0  18     3760.08     3816.15    161.11 o 
 -20   0  18      227.00      221.93     34.55 o 
 -19   0  18     8171.63     8076.66    177.76 o 
 -18   0  18     5890.43     5679.69    130.09 o 
 -17   0  18     6484.21     6667.10    143.40 o 
 -16   0  18      532.83      680.86     46.82 o 
 -15   0  18     1678.48     1697.69     90.54 o 
 -14   0  18     1479.06     1494.62     77.23 o 
 -13   0  18     2312.14     2282.67    174.43 o 
 -12   0  18     4724.29     4613.29    107.32 o 
 -11   0  18     7578.36     7763.04    153.39 o 
 -10   0  18      725.02      694.68     83.89 o 
  -9   0  18      606.67      547.30     38.86 o 
  -8   0  18      464.28      493.31     37.11 o 
  -7   0  18     2704.56     3008.97     80.91 o 
  -6   0  18       31.23       11.98     18.83 o 
  -5   0  18       83.01      121.63     23.88 o 
  -4   0  18      535.02      627.82     41.30 o 
  -3   0  18       65.88       63.91     22.60 o 
  -2   0  18     2157.99     2362.93     72.20 o 
  -1   0  18     3174.56     3115.44     84.92 o 
   0   0  18    17831.14    17638.69    438.07 o 
   1   0  18       20.98       86.55     43.94 o 
   2   0  18     2625.28     2709.65    129.16 o 
   3   0  18       16.70       41.28     46.60 o 
   4   0  18     1172.57     1037.26     95.87 o 
 -21   1  18      991.32     1008.10     64.49 o 
 -20   1  18      707.76      746.94     36.40 o 
 -19   1  18      295.43      322.98     26.02 o 
 -18   1  18      208.63      270.86     28.25 o 
 -17   1  18        1.27        2.63     15.65 o 
 -16   1  18       57.42       39.90     16.43 o 
 -15   1  18      226.77      196.64     49.37 o 
 -14   1  18      908.54      881.16     32.89 o 
 -13   1  18     2917.74     2993.56     59.19 o 
 -12   1  18     2410.03     2394.59     51.41 o 
 -11   1  18     1495.49     1472.44     40.39 o 
 -10   1  18      125.04       93.54     16.12 o 
  -9   1  18       44.75       45.12     14.38 o 
  -8   1  18       13.23       19.95     14.11 o 
  -7   1  18     3782.46     3729.32     65.68 o 
  -6   1  18      671.37      625.61     29.28 o 
  -5   1  18      686.58      682.25     32.91 o 
  -4   1  18       10.61       20.18     14.58 o 
  -3   1  18     1068.33     1032.30     44.40 o 
  -2   1  18       54.48       61.49     18.15 o 
  -1   1  18      523.02      512.40     31.19 o 
   0   1  18       97.71      115.52     34.62 o 
   1   1  18     2081.84     2232.28     97.20 o 
   2   1  18      218.63      242.03     38.12 o 
   3   1  18     3431.05     3676.41    111.09 o 
   4   1  18       67.72      108.92     35.22 o 
 -21   2  18     3948.66     4134.80    118.14 o 
 -20   2  18      220.26      253.70     27.29 o 
 -19   2  18      765.46      742.15     41.37 o 
 -18   2  18      733.51      683.23     46.17 o 
 -17   2  18       27.02       41.44     17.30 o 
 -16   2  18     1257.28     1202.02     40.07 o 
 -15   2  18     7901.25     7843.28    221.74 o 
 -14   2  18     4120.43     4179.86     72.84 o 
 -13   2  18     1334.58     1397.06     40.08 o 
 -12   2  18     3988.24     3689.58     66.37 o 
 -11   2  18    10780.86    11075.01    142.42 o 
 -10   2  18     1147.22     1243.99     38.92 o 
  -9   2  18      335.50      328.13     22.89 o 
  -8   2  18     8476.86     8616.42    140.49 o 
  -7   2  18     5863.18     5961.40     89.67 o 
  -6   2  18      476.68      444.35     31.71 o 
  -5   2  18      660.08      584.21     31.23 o 
  -4   2  18    11714.00    11998.48    151.42 o 
  -3   2  18      784.74      844.16     32.53 o 
  -2   2  18     2237.31     2061.65     48.29 o 
  -1   2  18      110.37      116.31     21.02 o 
   0   2  18     3014.93     3085.06     93.68 o 
   1   2  18       93.04       88.72     30.50 o 
   2   2  18     2506.08     2532.81     88.88 o 
   3   2  18       67.71       73.60     32.47 o 
   4   2  18     1891.69     1852.05    119.17 o 
 -21   3  18      358.83      382.04     50.60 o 
 -20   3  18       93.75      112.87     21.64 o 
 -19   3  18      185.04      192.12     22.90 o 
 -18   3  18     1565.51     1580.32     45.29 o 
 -17   3  18        2.32       -3.16     15.47 o 
 -16   3  18      101.06      103.91     18.12 o 
 -15   3  18       13.19       10.21     10.57 o 
 -14   3  18     1179.48     1137.69     38.60 o 
 -13   3  18      225.37      239.21     22.12 o 
 -12   3  18        6.15        6.35     13.96 o 
 -11   3  18      132.92      123.14     18.20 o 
 -10   3  18       81.39       91.58     16.56 o 
  -9   3  18      190.25      222.46     20.47 o 
  -8   3  18      149.50      142.00     18.59 o 
  -7   3  18      716.17      676.59     30.81 o 
  -6   3  18      239.16      200.82     32.48 o 
  -5   3  18      408.49      456.59     26.42 o 
  -4   3  18      400.40      400.20     25.40 o 
  -3   3  18     1098.55      989.73     74.91 o 
  -2   3  18       30.00       27.04     14.61 o 
  -1   3  18     1627.27     1562.10     58.11 o 
   0   3  18        8.44      -16.35     49.93 o 
   1   3  18       72.93       45.20     27.76 o 
   2   3  18        6.76      -12.57     26.82 o 
   3   3  18     1798.18     1871.29     80.30 o 
 -20   4  18        1.30        9.72     20.45 o 
 -19   4  18     1080.38     1102.10     41.31 o 
 -18   4  18      222.06      193.38     29.60 o 
 -17   4  18     1352.80     1450.82     44.12 o 
 -16   4  18      227.57      230.78     31.33 o 
 -15   4  18     3587.48     3540.49     78.80 o 
 -14   4  18     3387.57     3397.25     65.29 o 
 -13   4  18      222.30      234.99     22.17 o 
 -12   4  18      395.78      329.42     23.81 o 
 -11   4  18     5991.81     6106.98    116.26 o 
 -10   4  18     2654.82     2575.47     54.20 o 
  -9   4  18       11.95       -3.51     15.81 o 
  -8   4  18     6071.31     6027.39    104.79 o 
  -7   4  18     1196.13     1232.38     87.11 o 
  -6   4  18      494.19      554.52     44.40 o 
  -5   4  18     1950.52     1909.30     46.72 o 
  -4   4  18     6382.14     6323.52    129.59 o 
  -3   4  18      406.99      404.04     29.61 o 
  -2   4  18      182.49      202.27     31.90 o 
  -1   4  18      379.61      407.16     26.71 o 
   0   4  18     2710.00     2801.56    118.31 o 
   1   4  18       28.20        4.07     26.31 o 
   2   4  18     1948.00     1908.58     79.88 o 
   3   4  18       42.73       55.53     31.97 o 
 -19   5  18      104.98      136.89     29.98 o 
 -18   5  18     2632.58     2782.45     72.52 o 
 -17   5  18       74.13       59.69     22.57 o 
 -16   5  18       69.66       17.66     13.10 o 
 -15   5  18      436.97      366.66     50.73 o 
 -14   5  18     3505.26     3455.56     66.54 o 
 -13   5  18      746.94      690.65     32.80 o 
 -12   5  18      630.87      603.42     41.80 o 
 -11   5  18      721.95      684.82     43.77 o 
 -10   5  18     2587.99     2534.84    142.57 o 
  -9   5  18      618.85      673.28     36.07 o 
  -8   5  18     1006.85     1072.02     49.62 o 
  -7   5  18     2346.05     2333.75     59.43 o 
  -6   5  18        0.81      -10.01     14.47 o 
  -5   5  18     2145.10     2166.51     58.64 o 
  -4   5  18     2908.87     2819.78     58.56 o 
  -3   5  18      633.20      668.25     32.07 o 
  -2   5  18       56.11       57.09     17.93 o 
  -1   5  18     2061.98     2120.23     51.40 o 
   0   5  18       34.04       21.24     43.94 o 
   1   5  18        8.43       11.76     27.76 o 
   2   5  18        6.48        1.31     30.50 o 
 -18   6  18      340.95      301.23     32.16 o 
 -17   6  18     2246.31     2342.57     70.51 o 
 -16   6  18     1460.43     1599.45     66.77 o 
 -15   6  18      507.76      476.59     54.59 o 
 -14   6  18       20.11        1.02     12.29 o 
 -13   6  18       31.35       27.86     20.49 o 
 -12   6  18      279.11      323.93     30.91 o 
 -11   6  18      574.47      543.25     36.37 o 
 -10   6  18      743.53      803.36     34.96 o 
  -9   6  18       35.69       43.22     17.10 o 
  -8   6  18       16.91       47.79     17.41 o 
  -7   6  18      390.27      370.04     30.75 o 
  -6   6  18       48.66       41.02     16.72 o 
  -5   6  18       11.22       -3.17     15.74 o 
  -4   6  18      345.44      375.28     30.92 o 
  -3   6  18       62.70       69.07     21.23 o 
  -2   6  18     1635.81     1599.19     53.82 o 
  -1   6  18     1066.79     1038.59     43.94 o 
   0   6  18     2058.71     1945.10     74.31 o 
   1   6  18        1.20       25.30     43.94 o 
 -17   7  18        2.11       22.18     16.55 o 
 -16   7  18       95.73       73.88     25.26 o 
 -15   7  18        8.46       -1.88     21.93 o 
 -14   7  18      914.15      791.17     44.71 o 
 -13   7  18     1081.35     1099.95     68.45 o 
 -12   7  18     2906.48     2808.67     72.87 o 
 -11   7  18     4528.90     4563.92     95.31 o 
 -10   7  18     1865.16     1881.59     65.94 o 
  -9   7  18      227.83      217.44     27.25 o 
  -8   7  18     4112.43     4187.94    170.03 o 
  -7   7  18     6478.93     6678.89    119.88 o 
  -6   7  18      579.76      578.37     37.61 o 
  -5   7  18      568.15      591.88     32.14 o 
  -4   7  18      482.50      472.68     30.24 o 
  -3   7  18     1510.15     1525.05     52.76 o 
  -2   7  18       16.60       32.07     21.26 o 
  -1   7  18     2085.32     2118.46     76.63 o 
 -15   8  18     1394.09     1380.12     58.85 o 
 -14   8  18      100.12       77.19     25.10 o 
 -13   8  18      249.94      252.31     31.35 o 
 -12   8  18      465.75      456.33     37.26 o 
 -11   8  18      374.42      326.61     39.64 o 
 -10   8  18      258.69      253.58     30.37 o 
  -9   8  18      396.49      432.21     53.54 o 
  -8   8  18     1691.70     1689.41     69.92 o 
  -7   8  18      145.37      121.38     37.28 o 
  -6   8  18      514.52      498.58     45.60 o 
  -5   8  18       20.69        7.02     23.15 o 
  -4   8  18     1622.15     1748.12     72.42 o 
  -3   8  18      198.97      254.14     58.59 o 
 -10   9  18      513.77      449.95     94.54 o 
  -9   9  18       19.10       29.13     45.27 o 
  -8   9  18     1861.24     1748.92     75.32 o 
  -7   9  18       21.15      -27.26     27.26 o 
 -21   1  19      745.67      775.07     49.93 o 
 -20   1  19     1609.22     1650.10     49.33 o 
 -19   1  19     5223.06     5105.68     87.35 o 
 -18   1  19     1720.72     1654.54     51.12 o 
 -17   1  19     2479.07     2478.69     64.02 o 
 -16   1  19     3346.56     3300.01     95.09 o 
 -15   1  19     4452.93     4377.68     87.92 o 
 -14   1  19       35.82       32.16     16.26 o 
 -13   1  19     1908.00     1877.38     47.22 o 
 -12   1  19     3954.50     3823.88     68.69 o 
 -11   1  19      257.14      266.72     22.27 o 
 -10   1  19       53.21       66.50     16.14 o 
  -9   1  19     5131.35     5315.34     84.53 o 
  -8   1  19     8386.18     8106.28    113.31 o 
  -7   1  19      489.55      554.00     28.89 o 
  -6   1  19     6639.95     6427.53     95.90 o 
  -5   1  19       18.84       11.76     14.92 o 
  -4   1  19       70.98       69.82     17.21 o 
  -3   1  19       71.97       85.40     17.60 o 
  -2   1  19    16666.63    16592.26    227.18 o 
  -1   1  19      497.79      487.03     28.49 o 
   0   1  19        0.23       16.59     26.82 o 
   1   1  19      500.28      462.45     47.54 o 
   2   1  19     4141.73     4079.73    143.80 o 
   3   1  19       12.41       29.29     33.90 o 
 -21   2  19      130.43      178.62     29.36 o 
 -20   2  19      430.36      452.88     30.53 o 
 -19   2  19      221.09      131.04     21.89 o 
 -18   2  19       38.29       53.11     18.34 o 
 -17   2  19      348.06      369.97     27.35 o 
 -16   2  19      132.43      166.13     30.33 o 
 -15   2  19      764.61      741.21     34.22 o 
 -14   2  19      126.80      133.56     25.18 o 
 -13   2  19     3424.73     3486.00     65.88 o 
 -12   2  19       26.21       33.11     15.43 o 
 -11   2  19     2408.87     2296.93     51.75 o 
 -10   2  19      528.55      544.28     28.59 o 
  -9   2  19     2204.76     2043.56     48.38 o 
  -8   2  19        1.25       23.10     15.24 o 
  -7   2  19     2023.54     2066.58     48.85 o 
  -6   2  19       95.62      109.98     18.30 o 
  -5   2  19       89.40      133.61     18.94 o 
  -4   2  19       61.01       44.11     16.93 o 
  -3   2  19       57.75       63.00     19.50 o 
  -2   2  19       94.39       79.56     19.60 o 
  -1   2  19     2034.17     2057.24     65.29 o 
   0   2  19       51.28       43.13     27.76 o 
   1   2  19      694.56      670.38     54.13 o 
   2   2  19       64.13       74.12     33.41 o 
   3   2  19      105.19      141.50     51.93 o 
 -21   3  19        7.65       13.38     22.52 o 
 -20   3  19      462.26      500.13     32.24 o 
 -19   3  19     3423.25     3311.89     68.53 o 
 -18   3  19     1811.29     1790.89     50.74 o 
 -17   3  19     4076.17     4051.98     74.94 o 
 -16   3  19     1612.49     1529.65    135.33 o 
 -15   3  19     1728.19     1694.42     46.23 o 
 -14   3  19      817.41      878.76     36.52 o 
 -13   3  19     6087.13     5992.01     93.45 o 
 -12   3  19     8614.30     8506.56    119.28 o 
 -11   3  19      526.52      531.52     29.11 o 
 -10   3  19     2455.67     2437.56     61.12 o 
  -9   3  19      311.36      331.16     24.13 o 
  -8   3  19     5375.04     5379.97     86.03 o 
  -7   3  19      281.75      293.76     23.62 o 
  -6   3  19    19482.98    19307.31    226.39 o 
  -5   3  19      281.68      277.16     23.60 o 
  -4   3  19     6381.67     6473.73     97.90 o 
  -3   3  19        4.47        7.15     15.83 o 
  -2   3  19     1740.67     1829.30     62.41 o 
  -1   3  19      310.10      370.34     41.47 o 
   0   3  19       68.77       61.44     29.56 o 
   1   3  19      137.55      121.72     33.74 o 
   2   3  19     3754.12     3954.37    117.15 o 
 -20   4  19      707.47      704.66     43.48 o 
 -19   4  19      926.11     1038.21     46.93 o 
 -18   4  19      524.52      528.34     31.50 o 
 -17   4  19      429.10      475.90     30.42 o 
 -16   4  19     2194.82     2157.39     61.60 o 
 -15   4  19     3064.76     3108.89     63.92 o 
 -14   4  19       77.59       49.63     17.26 o 
 -13   4  19      242.96      281.88     23.87 o 
 -12   4  19     1204.42     1172.85     38.26 o 
 -11   4  19      584.16      556.48     29.99 o 
 -10   4  19        4.29       -1.86     14.26 o 
  -9   4  19       12.70       12.35     15.00 o 
  -8   4  19      335.58      306.38     23.95 o 
  -7   4  19     2171.15     2237.35     59.44 o 
  -6   4  19       55.19       39.78     15.54 o 
  -5   4  19     2289.42     2364.51     71.11 o 
  -4   4  19      511.84      494.06     60.33 o 
  -3   4  19      680.06      748.76     39.19 o 
  -2   4  19       71.26       78.61     19.25 o 
  -1   4  19      625.33      699.70     48.15 o 
   0   4  19      291.62      213.38     57.92 o 
   1   4  19     7726.49     7886.77    267.64 o 
 -19   5  19     3806.91     3673.97     86.88 o 
 -18   5  19      996.15     1034.49     49.25 o 
 -17   5  19      352.67      331.56     53.04 o 
 -16   5  19       78.36       26.54     29.84 o 
 -15   5  19      966.04      926.11     58.52 o 
 -14   5  19     1576.36     1542.27     44.33 o 
 -13   5  19     1962.46     1881.92     48.63 o 
 -12   5  19     1117.72     1052.19     37.36 o 
 -11   5  19       65.71       15.45     15.91 o 
 -10   5  19       82.63       57.80     16.14 o 
  -9   5  19      968.32      993.46     36.41 o 
  -8   5  19     1897.44     1830.57     47.58 o 
  -7   5  19      125.20      133.84     22.88 o 
  -6   5  19      427.89      424.82     31.95 o 
  -5   5  19      533.73      457.13     28.45 o 
  -4   5  19     2251.30     2190.00     52.08 o 
  -3   5  19       65.96       54.64     18.72 o 
  -2   5  19     9023.73     9085.05    127.84 o 
  -1   5  19      239.22      184.59     38.61 o 
   0   5  19      368.34      366.17     57.26 o 
   1   5  19      487.22      491.12     49.37 o 
 -18   6  19      915.71      920.29     49.67 o 
 -17   6  19      443.71      460.31     44.22 o 
 -16   6  19     1106.26     1171.47     60.68 o 
 -15   6  19       77.59       41.40     23.25 o 
 -14   6  19      374.19      394.13     55.92 o 
 -13   6  19     4108.63     4043.19    107.78 o 
 -12   6  19     4136.71     4208.98    110.63 o 
 -11   6  19       19.54       39.95     24.48 o 
 -10   6  19       27.67       13.06     20.18 o 
  -9   6  19    11113.89    11234.54    171.36 o 
  -8   6  19      383.03      394.10     31.91 o 
  -7   6  19      327.90      348.68     38.12 o 
  -6   6  19       20.15        4.70     18.92 o 
  -5   6  19     4649.29     4452.19     91.22 o 
  -4   6  19      153.33      153.07     21.60 o 
  -3   6  19      940.88      915.69     37.92 o 
  -2   6  19      220.98      213.47     23.78 o 
  -1   6  19     2817.10     2839.62     89.74 o 
 -16   7  19       14.72       49.27     25.84 o 
 -15   7  19      859.95      878.83     48.35 o 
 -14   7  19       94.56      126.81     31.77 o 
 -13   7  19      167.14      161.52     31.48 o 
 -12   7  19     1849.59     1831.83     60.43 o 
 -11   7  19      661.40      666.34     41.33 o 
 -10   7  19      525.93      594.38     49.78 o 
  -9   7  19      788.58      806.31     63.57 o 
  -8   7  19     1509.56     1376.32     61.40 o 
  -7   7  19       81.60       90.87     23.54 o 
  -6   7  19      776.07      723.35     69.24 o 
  -5   7  19      102.01      124.91     23.64 o 
  -4   7  19      743.01      774.42     43.01 o 
  -3   7  19       70.71      105.76     31.03 o 
  -2   7  19      133.76      143.00     27.80 o 
 -13   8  19     1352.32     1380.66     67.76 o 
 -12   8  19      914.86      999.48     51.35 o 
 -11   8  19       80.78       85.71     33.70 o 
 -10   8  19      782.65      756.80     45.04 o 
  -9   8  19     2704.83     2796.27     74.23 o 
  -8   8  19      560.89      642.95     52.73 o 
  -7   8  19       40.05       61.15     30.08 o 
  -6   8  19       93.77       98.12     30.33 o 
  -5   8  19     1616.78     1766.80    124.50 o 
 -21   0  20     1651.40     1611.58     70.15 o 
 -20   0  20     4620.79     4562.37    118.35 o 
 -19   0  20      202.16      193.23     33.33 o 
 -18   0  20     1463.32     1407.06     64.08 o 
 -17   0  20     1953.43     1378.13     81.22 o 
 -16   0  20     7986.29     7787.89    181.75 o 
 -15   0  20      940.44      989.09     53.19 o 
 -14   0  20     1891.05     1752.26     65.83 o 
 -13   0  20     2876.37     2889.00    117.17 o 
 -12   0  20      225.11      175.58     43.27 o 
 -11   0  20     2614.32     2781.51     82.35 o 
 -10   0  20     8863.75     8668.33    285.61 o 
  -9   0  20      251.48      239.89     38.61 o 
  -8   0  20      160.32      259.19     32.39 o 
  -7   0  20      174.08      243.20     31.45 o 
  -6   0  20       51.12       65.52     24.94 o 
  -5   0  20       62.95       67.91     24.83 o 
  -4   0  20     9975.94    10195.52    237.68 o 
  -3   0  20     1969.87     1867.13     68.02 o 
  -2   0  20     1323.44     1400.76     79.89 o 
  -1   0  20     1936.03     1924.05    107.85 o 
   0   0  20     5178.92     5105.06    187.74 o 
   1   0  20      385.24      324.89     62.58 o 
   2   0  20        1.34       23.97     43.94 o 
 -21   1  20       18.16       24.93     19.76 o 
 -20   1  20       69.07      130.01     22.28 o 
 -19   1  20      419.50      434.89     30.17 o 
 -18   1  20       66.65       75.32     19.47 o 
 -17   1  20       37.24       26.36     15.38 o 
 -16   1  20      640.97      623.18     37.48 o 
 -15   1  20      149.36      170.05     21.08 o 
 -14   1  20      117.54      100.32     18.95 o 
 -13   1  20       94.06       90.88     18.26 o 
 -12   1  20     1191.65     1168.29     44.97 o 
 -11   1  20     7766.57     7623.64    129.54 o 
 -10   1  20      102.62       94.07     18.01 o 
  -9   1  20     2741.69     2669.26     56.69 o 
  -8   1  20       67.02       40.75     16.62 o 
  -7   1  20        2.01        8.80     15.00 o 
  -6   1  20       17.41       14.94     15.80 o 
  -5   1  20        1.72       12.78     15.52 o 
  -4   1  20       56.83       42.20     17.35 o 
  -3   1  20      895.07      957.03     36.63 o 
  -2   1  20      974.92     1086.49     43.66 o 
  -1   1  20     1294.07     1326.38     64.49 o 
   0   1  20       16.60       32.13     29.65 o 
   1   1  20       21.95       46.99     32.47 o 
   2   1  20        0.04      -29.38     29.38 o 
 -21   2  20     2207.36     2283.11     58.40 o 
 -20   2  20      103.22       99.86     21.63 o 
 -19   2  20       25.33       24.94     18.06 o 
 -18   2  20     1112.16     1118.14     40.06 o 
 -17   2  20     2368.79     2246.62     68.18 o 
 -16   2  20       58.00       55.75     18.08 o 
 -15   2  20      269.59      236.35     23.57 o 
 -14   2  20    12197.40    12038.64    157.08 o 
 -13   2  20     1584.98     1604.87     44.72 o 
 -12   2  20      896.42      793.16     36.13 o 
 -11   2  20      125.87      112.72     19.25 o 
 -10   2  20     3014.42     3016.84     61.21 o 
  -9   2  20        0.93       -2.11     15.12 o 
  -8   2  20     4455.14     4452.75     77.04 o 
  -7   2  20      203.07      225.05     22.54 o 
  -6   2  20    12334.68    12690.11    162.12 o 
  -5   2  20      349.83      352.32     26.11 o 
  -4   2  20      719.46      736.47     35.21 o 
  -3   2  20      121.19      134.85     23.45 o 
  -2   2  20     1713.64     1717.15     46.33 o 
  -1   2  20      205.42      238.98     37.18 o 
   0   2  20     2464.60     2423.54     87.55 o 
   1   2  20      448.58      449.43     48.93 o 
 -20   3  20        7.94       31.87     19.35 o 
 -19   3  20       25.25       38.17     19.43 o 
 -18   3  20      130.81      110.27     20.77 o 
 -17   3  20      744.55      699.06     41.22 o 
 -16   3  20      242.12      244.58     24.45 o 
 -15   3  20        6.55       17.72     16.43 o 
 -14   3  20        3.01       25.52     16.97 o 
 -13   3  20     2552.56     2441.50     55.76 o 
 -12   3  20       78.77       66.75     17.94 o 
 -11   3  20      319.60      333.18     25.09 o 
 -10   3  20     1600.74     1575.12     49.22 o 
  -9   3  20       45.92       43.06     17.23 o 
  -8   3  20       22.92       19.51     15.96 o 
  -7   3  20     1558.95     1612.46     66.88 o 
  -6   3  20      787.24      759.45     34.89 o 
  -5   3  20        4.09      -15.45     15.45 o 
  -4   3  20        7.51       -3.89     18.18 o 
  -3   3  20      408.42      428.36     33.71 o 
  -2   3  20       92.60      107.10     20.24 o 
  -1   3  20      789.70      808.39     56.28 o 
   0   3  20     1086.94     1170.51    175.10 o 
   1   3  20     1050.70     1090.19    112.51 o 
 -19   4  20       28.50       47.63     23.67 o 
 -18   4  20      444.45      467.76     34.40 o 
 -17   4  20      568.36      511.82     34.98 o 
 -16   4  20      184.25      174.14     22.38 o 
 -15   4  20      996.86     1004.12     38.57 o 
 -14   4  20     3203.96     3152.49     65.15 o 
 -13   4  20     1389.64     1340.23     41.57 o 
 -12   4  20       72.33       52.23     17.41 o 
 -11   4  20      156.50      149.26     29.63 o 
 -10   4  20     2142.31     2184.70     52.06 o 
  -9   4  20      292.51      296.91     29.98 o 
  -8   4  20     1482.18     1487.67     49.39 o 
  -7   4  20       84.26       77.11     17.33 o 
  -6   4  20     2375.12     2314.64     62.26 o 
  -5   4  20        0.44       -4.19     18.35 o 
  -4   4  20     1533.53     1551.47     51.41 o 
  -3   4  20      272.76      240.52     24.57 o 
  -2   4  20      501.96      489.47     30.51 o 
  -1   4  20        2.78       12.76     28.20 o 
   0   4  20     2334.96     2183.38     85.54 o 
 -18   5  20      339.59      314.37     32.94 o 
 -17   5  20      571.10      562.53     49.37 o 
 -16   5  20      221.58      177.95     27.37 o 
 -15   5  20       76.91       54.83     22.39 o 
 -14   5  20      434.35      409.49     28.65 o 
 -13   5  20     3225.48     3248.89     65.96 o 
 -12   5  20        2.61       13.33     16.51 o 
 -11   5  20      108.20       94.68     26.71 o 
 -10   5  20      347.85      344.93     30.77 o 
  -9   5  20      379.13      383.61     41.51 o 
  -8   5  20       60.73       43.28     17.92 o 
  -7   5  20     4453.51     4454.30     92.73 o 
  -6   5  20       54.45       35.60     20.68 o 
  -5   5  20       56.60       68.47     19.42 o 
  -4   5  20       10.22       13.01     17.60 o 
  -3   5  20     1845.87     1844.02     50.25 o 
  -2   5  20       57.97       48.52     19.19 o 
  -1   5  20      713.48      705.71     77.23 o 
 -17   6  20      451.43      423.19     73.23 o 
 -16   6  20     2840.44     2708.68     73.69 o 
 -15   6  20      337.29      391.53     34.32 o 
 -14   6  20       89.44      110.97     30.50 o 
 -13   6  20       24.35       21.75     21.53 o 
 -12   6  20        6.67       22.53     20.95 o 
 -11   6  20      646.25      666.94     40.43 o 
 -10   6  20     4350.50     4155.79     76.43 o 
  -9   6  20      214.14      224.45     39.04 o 
  -8   6  20        1.63       19.70     17.60 o 
  -7   6  20      739.25      799.53     70.44 o 
  -6   6  20        8.86        0.21     17.29 o 
  -5   6  20      226.56      230.29     24.62 o 
  -4   6  20     2196.58     2242.56     55.08 o 
  -3   6  20       50.97       64.01     21.11 o 
  -2   6  20       69.42       88.20     25.10 o 
 -15   7  20      398.71      370.36     42.77 o 
 -14   7  20       39.70       42.39     28.20 o 
 -13   7  20      351.10      381.49     43.31 o 
 -12   7  20       81.30       44.54     23.47 o 
 -11   7  20     7310.30     7348.04    133.44 o 
 -10   7  20       20.13       22.17     22.03 o 
  -9   7  20     4801.92     4826.58    101.17 o 
  -8   7  20       29.26       24.58     38.15 o 
  -7   7  20     2511.39     2476.13     83.80 o 
  -6   7  20       58.95       62.88     29.14 o 
  -5   7  20       18.62       29.24     21.93 o 
  -4   7  20        4.59       -1.82     22.27 o 
 -11   8  20        9.10       14.02     23.98 o 
 -10   8  20      375.37      423.69     37.00 o 
  -9   8  20       99.37      125.73     27.73 o 
 -21   1  21       50.62       35.20     20.64 o 
 -20   1  21      206.86      230.60     26.26 o 
 -19   1  21     1690.00     1703.46     50.38 o 
 -18   1  21     4983.93     5149.04     89.99 o 
 -17   1  21       81.57       75.44     30.56 o 
 -16   1  21     1499.96     1521.04     46.28 o 
 -15   1  21     1048.17     1035.92     41.32 o 
 -14   1  21     1211.41     1230.94     40.77 o 
 -13   1  21       33.99       36.62     17.12 o 
 -12   1  21     7787.37     7657.38    113.14 o 
 -11   1  21        6.42       16.44     16.45 o 
 -10   1  21      838.50      739.11     34.59 o 
  -9   1  21      433.43      459.42     28.94 o 
  -8   1  21     5880.33     5711.03     91.99 o 
  -7   1  21       80.09       73.42     18.72 o 
  -6   1  21     3039.42     3016.14     62.59 o 
  -5   1  21     1231.89     1294.30     44.99 o 
  -4   1  21     3138.63     3368.35     77.57 o 
  -3   1  21      120.80      132.91     25.05 o 
  -2   1  21     2630.30     2656.39    130.49 o 
  -1   1  21     2798.93     3092.03    100.74 o 
   0   1  21     1858.49     1705.02     78.15 o 
 -20   2  21        4.82       25.26     19.31 o 
 -19   2  21      616.55      719.39     45.65 o 
 -18   2  21      315.09      289.32     26.25 o 
 -17   2  21      646.26      633.92     34.55 o 
 -16   2  21       37.39       29.33     17.78 o 
 -15   2  21      222.90      225.85     27.48 o 
 -14   2  21      390.10      418.40     28.79 o 
 -13   2  21     1011.45     1051.79     38.27 o 
 -12   2  21      554.25      538.39     31.26 o 
 -11   2  21     8140.12     8137.89    117.99 o 
 -10   2  21      208.88      199.54     22.32 o 
  -9   2  21     1857.50     1842.40     48.88 o 
  -8   2  21      596.91      578.58     31.99 o 
  -7   2  21      240.41      281.64     27.29 o 
  -6   2  21       65.57      103.43     19.39 o 
  -5   2  21      713.69      685.47     34.13 o 
  -4   2  21     1208.51     1188.53     46.94 o 
  -3   2  21       67.39       68.08     19.73 o 
  -2   2  21        4.26        8.99     26.53 o 
  -1   2  21      241.81      254.96     40.01 o 
   0   2  21      368.24      379.01     46.96 o 
 -20   3  21       21.78       19.17     20.18 o 
 -19   3  21     1293.64     1310.20     45.34 o 
 -18   3  21      137.42      111.93     29.40 o 
 -17   3  21      598.00      549.60     43.43 o 
 -16   3  21     5988.57     5991.13     98.30 o 
 -15   3  21       52.32       63.19     19.35 o 
 -14   3  21     2379.93     2383.96     56.31 o 
 -13   3  21      133.55      132.70     31.20 o 
 -12   3  21     1793.98     1805.97     48.24 o 
 -11   3  21       16.38       24.18     16.78 o 
 -10   3  21       96.46       89.33     19.02 o 
  -9   3  21      298.07      287.36     25.08 o 
  -8   3  21     9606.75     9471.21    131.78 o 
  -7   3  21     2599.79     2693.00     59.35 o 
  -6   3  21       58.27       56.36     18.47 o 
  -5   3  21       94.31       98.73     20.57 o 
  -4   3  21     6195.04     6151.36     98.33 o 
  -3   3  21     1445.27     1487.60     45.80 o 
  -2   3  21     1111.11     1055.89     58.55 o 
  -1   3  21      385.80      305.66     42.37 o 
 -19   4  21     1202.49     1141.61     51.84 o 
 -18   4  21       49.53        2.55     10.49 o 
 -17   4  21      103.37       92.51     21.20 o 
 -16   4  21      233.50      218.37     24.27 o 
 -15   4  21     4944.88     4900.35     86.12 o 
 -14   4  21      551.85      493.02     31.26 o 
 -13   4  21      484.01      432.51     29.08 o 
 -12   4  21     3036.31     3096.77     64.67 o 
 -11   4  21      107.40      105.17     19.56 o 
 -10   4  21        6.90       -2.23     16.51 o 
  -9   4  21     1915.27     1984.45     71.11 o 
  -8   4  21       48.40       55.94     18.95 o 
  -7   4  21      136.71      123.64     20.99 o 
  -6   4  21      926.12      945.48     44.07 o 
  -5   4  21      291.17      173.23     62.65 o 
  -4   4  21       64.51       39.41     18.03 o 
  -3   4  21       71.94       79.76     21.29 o 
  -2   4  21     2434.15     2614.87    118.51 o 
  -1   4  21      218.41      185.67     39.28 o 
 -18   5  21     3016.45     3095.31    167.77 o 
 -17   5  21      940.39      925.02     49.26 o 
 -16   5  21       73.42       84.73     25.59 o 
 -15   5  21      773.32      776.45     58.02 o 
 -14   5  21      729.29      702.07     54.20 o 
 -13   5  21     2004.66     1970.93     62.27 o 
 -12   5  21     2576.45     2507.19     58.55 o 
 -11   5  21      145.46       88.85     19.29 o 
 -10   5  21     1730.91     1771.57     82.69 o 
  -9   5  21      104.51      103.45     23.76 o 
  -8   5  21      360.84      361.44     27.52 o 
  -7   5  21      927.06      994.80     40.05 o 
  -6   5  21     1212.01     1285.94     62.65 o 
  -5   5  21       20.33       22.90     20.95 o 
  -4   5  21     1108.91     1112.68     42.47 o 
  -3   5  21      390.71      428.60     30.55 o 
 -16   6  21      227.72      208.41     29.46 o 
 -15   6  21      973.59      880.90     47.62 o 
 -14   6  21       61.24       34.05     24.03 o 
 -13   6  21     4573.27     4554.00     97.86 o 
 -12   6  21      266.92      247.58     29.90 o 
 -11   6  21     1409.56     1423.88     53.29 o 
 -10   6  21        0.57        2.47     18.08 o 
  -9   6  21     1140.46     1227.32     45.16 o 
  -8   6  21     1983.03     1974.68     62.01 o 
  -7   6  21      581.17      539.85     36.52 o 
  -6   6  21        6.28       -7.34     17.50 o 
  -5   6  21     1732.45     1823.11     56.50 o 
  -4   6  21      695.39      689.68     36.26 o 
 -13   7  21       28.28       24.16     28.71 o 
 -12   7  21     1070.79     1091.03     71.90 o 
 -11   7  21      151.57      135.27     43.94 o 
 -10   7  21       16.41       21.81     28.20 o 
  -9   7  21       21.95       35.69     28.71 o 
  -8   7  21     2643.04     2749.34     74.28 o 
  -7   7  21       40.66       13.41     23.26 o 
 -20   0  22     7949.65     8121.70    177.09 o 
 -19   0  22      731.08      882.65     58.84 o 
 -18   0  22      732.37      462.64    169.77 o 
 -17   0  22     1524.15     1561.95    149.13 o 
 -16   0  22     2399.96     2379.72     81.90 o 
 -15   0  22      382.06      394.76     40.95 o 
 -14   0  22     4484.99     4443.39    113.91 o 
 -13   0  22       92.94       65.31     26.82 o 
 -12   0  22     2112.55     2176.80     76.25 o 
 -11   0  22      143.19      197.68     32.39 o 
 -10   0  22     5766.46     5917.55    136.03 o 
  -9   0  22       13.76       29.64     25.37 o 
  -8   0  22      792.18      827.00     54.13 o 
  -7   0  22      539.78      574.19    115.84 o 
  -6   0  22     3774.52     3859.82    105.00 o 
  -5   0  22     1033.20     1037.54     56.26 o 
  -4   0  22      931.74      969.33     56.28 o 
  -3   0  22     5822.57     6276.80    191.74 o 
  -2   0  22     1506.47     1492.64    101.20 o 
  -1   0  22      870.77      754.97     82.55 o 
 -20   1  22      148.51      100.69     23.07 o 
 -19   1  22      389.70      387.30     30.26 o 
 -18   1  22        1.07        0.91     13.53 o 
 -17   1  22      119.77      108.20     21.31 o 
 -16   1  22      434.69      416.96     29.57 o 
 -15   1  22       96.93      109.95     20.73 o 
 -14   1  22     1523.44     1468.81     45.37 o 
 -13   1  22     1480.67     1480.97     45.08 o 
 -12   1  22      815.38      839.52     59.00 o 
 -11   1  22       24.68       11.96     16.63 o 
 -10   1  22     2098.70     2085.64     64.00 o 
  -9   1  22      316.47      336.76     39.59 o 
  -8   1  22      441.63      431.74     28.94 o 
  -7   1  22       62.82      105.24     20.43 o 
  -6   1  22      370.34      405.07     46.40 o 
  -5   1  22      193.49      176.38     23.10 o 
  -4   1  22       31.58       37.11     19.04 o 
  -3   1  22      636.45      687.11     49.91 o 
  -2   1  22      884.01     1007.32     65.43 o 
  -1   1  22       60.59       20.19     35.29 o 
 -20   2  22      322.40      303.66     29.05 o 
 -19   2  22      985.83     1031.78     42.98 o 
 -18   2  22      486.65      533.75     39.24 o 
 -17   2  22        9.15       18.30     17.98 o 
 -16   2  22     2879.13     2651.79     61.53 o 
 -15   2  22       50.94       69.88     19.69 o 
 -14   2  22      963.06      854.19     55.35 o 
 -13   2  22      375.04      376.35     28.07 o 
 -12   2  22      833.19      859.39     63.07 o 
 -11   2  22       60.04       39.49     18.26 o 
 -10   2  22     5719.98     5605.96     93.01 o 
  -9   2  22     3527.94     3616.41     71.15 o 
  -8   2  22       88.80       70.31     19.29 o 
  -7   2  22      449.04      454.15     29.90 o 
  -6   2  22     3383.75     3455.26     69.84 o 
  -5   2  22     4003.13     4091.12     76.86 o 
  -4   2  22       49.41       61.71     22.74 o 
  -3   2  22      192.43      209.51     24.80 o 
  -2   2  22      179.14      193.20     64.58 o 
 -19   3  22       25.06       22.35     20.38 o 
 -18   3  22       13.53        0.29     14.16 o 
 -17   3  22      805.42      816.59     39.54 o 
 -16   3  22      227.47      236.28     25.53 o 
 -15   3  22     1600.35     1549.04     47.24 o 
 -14   3  22       16.74       15.64     17.53 o 
 -13   3  22     1747.44     1762.24     62.08 o 
 -12   3  22        2.45       -2.94     17.95 o 
 -11   3  22      444.96      434.95     29.55 o 
 -10   3  22       77.75       34.89     18.59 o 
  -9   3  22      465.58      487.08     31.10 o 
  -8   3  22      426.13      413.38     29.09 o 
  -7   3  22      293.23      299.92     26.91 o 
  -6   3  22      368.18      391.91     45.74 o 
  -5   3  22        9.13       10.31     20.89 o 
  -4   3  22       25.00       26.20     19.42 o 
  -3   3  22       25.43       17.30     19.00 o 
  -2   3  22      475.34      414.01     46.11 o 
 -18   4  22      167.95       99.66     25.95 o 
 -17   4  22        9.01       -4.25     18.41 o 
 -16   4  22     1229.79     1171.08     42.91 o 
 -15   4  22      364.48      404.61     30.06 o 
 -14   4  22     1703.39     1667.84     49.18 o 
 -13   4  22        9.07        9.82     17.92 o 
 -12   4  22       79.61       77.31     19.60 o 
 -11   4  22       15.00       30.67     18.43 o 
 -10   4  22      639.29      635.24     34.38 o 
  -9   4  22      864.45      825.92     45.06 o 
  -8   4  22        1.46        5.98     17.60 o 
  -7   4  22       22.98        7.21     18.03 o 
  -6   4  22     1207.81     1303.02     60.26 o 
  -5   4  22      408.82      433.74     42.61 o 
  -4   4  22       49.15       44.01     19.73 o 
  -3   4  22      440.15      427.96     36.78 o 
 -17   5  22     2008.33     1966.57     64.84 o 
 -16   5  22      278.02      289.16     35.20 o 
 -15   5  22      557.70      576.88     41.14 o 
 -14   5  22        5.05       -0.64     18.03 o 
 -13   5  22     1859.68     1786.66     51.33 o 
 -12   5  22      896.12      786.32     38.26 o 
 -11   5  22        3.01        6.08     17.10 o 
 -10   5  22        7.92       14.42     11.35 o 
  -9   5  22      302.58      306.98     26.74 o 
  -8   5  22      153.32      178.44     24.27 o 
  -7   5  22      455.86      418.49     34.81 o 
  -6   5  22       71.99       78.63     20.87 o 
  -5   5  22     1028.60      999.84     42.11 o 
 -15   6  22       65.12       41.53     23.81 o 
 -14   6  22     1754.22     1713.34     75.25 o 
 -13   6  22        8.59      -11.26     21.49 o 
 -12   6  22        9.66       42.38     30.18 o 
 -11   6  22      571.96      589.64     40.45 o 
 -10   6  22      701.47      695.47     53.24 o 
  -9   6  22      115.92      146.59     23.27 o 
  -8   6  22      197.91      220.44     30.23 o 
  -7   6  22      273.75      267.72     27.51 o 
 -19   1  23       34.17       20.35     18.07 o 
 -18   1  23     2322.74     2412.51     85.33 o 
 -17   1  23      510.41      593.57     35.72 o 
 -16   1  23      239.10      218.31     25.95 o 
 -15   1  23      203.20      261.75     26.10 o 
 -14   1  23     3030.67     3072.14     66.73 o 
 -13   1  23      267.30      234.15     24.90 o 
 -12   1  23     1071.04     1103.77     59.58 o 
 -11   1  23     2369.51     2444.66     58.54 o 
 -10   1  23     2564.12     2506.85     59.18 o 
  -9   1  23       37.67       10.16     17.41 o 
  -8   1  23      967.58      988.12     48.24 o 
  -7   1  23      918.71      964.64     72.26 o 
  -6   1  23      113.86      143.43     23.08 o 
  -5   1  23     2038.93     2156.38     55.60 o 
  -4   1  23     1288.54     1329.36     51.70 o 
  -3   1  23      883.76      905.44     87.88 o 
 -19   2  23      180.81       88.66     32.64 o 
 -18   2  23      185.72      160.76     24.42 o 
 -17   2  23      173.94      178.86     24.62 o 
 -16   2  23      785.90      746.92     40.38 o 
 -15   2  23       60.04       28.63     19.45 o 
 -14   2  23       70.27       86.27     21.72 o 
 -13   2  23       37.64       19.37     18.19 o 
 -12   2  23      711.45      751.65     36.90 o 
 -11   2  23      357.41      384.08     29.42 o 
 -10   2  23     1606.39     1732.56     49.92 o 
  -9   2  23       78.70       84.82     20.78 o 
  -8   2  23      365.07      408.05     29.73 o 
  -7   2  23      276.76      312.66     27.74 o 
  -6   2  23       17.94       36.08     19.42 o 
  -5   2  23      319.74      371.90     33.70 o 
  -4   2  23     1591.42     1704.92     50.43 o 
  -3   2  23       21.91        5.33     41.28 o 
 -18   3  23     2098.89     2095.68     57.04 o 
 -17   3  23        7.20       32.55     19.55 o 
 -16   3  23       73.48       62.14     20.81 o 
 -15   3  23     1175.47     1177.90     46.89 o 
 -14   3  23     2115.12     2101.68     55.23 o 
 -13   3  23        1.79       11.76     18.05 o 
 -12   3  23       21.14       15.11     18.41 o 
 -11   3  23     2681.77     2689.24     61.87 o 
 -10   3  23        8.89       11.06     18.52 o 
  -9   3  23      343.68      354.15     39.40 o 
  -8   3  23      978.33      938.96     41.68 o 
  -7   3  23     6622.10     6717.63    141.64 o 
  -6   3  23       87.16       81.14     21.56 o 
  -5   3  23      634.72      566.13     36.52 o 
  -4   3  23      157.20      192.43     25.41 o 
 -17   4  23     1064.10     1004.26     43.74 o 
 -16   4  23      965.24     1085.75     45.41 o 
 -15   4  23     1116.40     1195.12     43.93 o 
 -14   4  23      209.24      194.76     24.83 o 
 -13   4  23      550.92      477.86     31.90 o 
 -12   4  23      845.20      773.54     38.39 o 
 -11   4  23     2165.54     2160.04     56.09 o 
 -10   4  23      421.42      466.85     32.18 o 
  -9   4  23      648.40      705.65     37.58 o 
  -8   4  23     1501.18     1427.28     46.84 o 
  -7   4  23     1437.07     1468.42     48.39 o 
  -6   4  23      175.70      171.11     26.84 o 
  -5   4  23      135.17       99.57     25.57 o 
 -15   5  23       43.92       26.01     23.54 o 
 -14   5  23      891.30      865.31     41.00 o 
 -13   5  23      376.80      416.01     31.05 o 
 -12   5  23      283.05      354.23     29.44 o 
 -11   5  23      137.53      130.04     22.78 o 
 -10   5  23      860.88      898.27     47.80 o 
  -9   5  23      262.85      254.28     26.63 o 
  -8   5  23      441.06      497.47     33.06 o 
  -7   5  23      110.83       85.61     21.78 o 
 -18   0  24       16.93       15.45     33.29 o 
 -17   0  24      795.69      799.59     63.25 o 
 -16   0  24      472.09      498.75     51.93 o 
 -15   0  24     1314.69     1342.01     64.95 o 
 -14   0  24     1026.52     1026.50     75.90 o 
 -13   0  24     1608.04     1853.66     73.87 o 
 -12   0  24     3435.01     3332.08    139.81 o 
 -11   0  24     2357.95     2555.40     87.50 o 
 -10   0  24      148.26      149.06     57.26 o 
  -9   0  24       42.11       64.16     37.95 o 
  -8   0  24     2042.77     1974.44     76.52 o 
  -7   0  24     1190.92     1264.99     64.88 o 
  -6   0  24        9.01       18.89     28.20 o 
  -5   0  24     3923.98     3924.15    219.04 o 
 -18   1  24      378.99      399.12     31.39 o 
 -17   1  24      378.75      401.76     31.37 o 
 -16   1  24       50.47       24.51     19.29 o 
 -15   1  24       35.99       18.35     19.29 o 
 -14   1  24     2143.79     2026.66     54.90 o 
 -13   1  24      205.58      204.97     27.46 o 
 -12   1  24     1323.86     1351.32     45.95 o 
 -11   1  24       25.45       31.44     19.80 o 
 -10   1  24      346.89      355.11     29.51 o 
  -9   1  24      506.06      481.61     32.75 o 
  -8   1  24       33.49       17.73     19.51 o 
  -7   1  24      249.17      240.71     26.76 o 
  -6   1  24      320.61      376.86     35.17 o 
  -5   1  24       28.09       29.58     20.59 o 
 -18   2  24     1132.22     1119.19     50.93 o 
 -17   2  24      811.07      805.10     40.78 o 
 -16   2  24      820.28      904.55     42.72 o 
 -15   2  24     3164.19     3306.76     71.67 o 
 -14   2  24        0.32      -17.64     17.64 o 
 -13   2  24     1308.54     1338.52     47.66 o 
 -12   2  24       56.87       36.17     19.93 o 
 -11   2  24       88.28       89.57     21.63 o 
 -10   2  24        2.52       -1.68     19.01 o 
  -9   2  24     5588.99     5701.05    161.48 o 
  -8   2  24       25.19        9.60     19.02 o 
  -7   2  24      327.80      350.53     29.60 o 
  -6   2  24      148.70      101.99     23.04 o 
 -17   3  24      116.01      119.10     23.46 o 
 -16   3  24      150.08      166.58     24.85 o 
 -15   3  24      317.17      321.37     30.56 o 
 -14   3  24       99.67      113.29     22.75 o 
 -13   3  24      149.03      146.12     27.57 o 
 -12   3  24      144.65      145.27     23.42 o 
 -11   3  24      149.29      162.10     24.27 o 
 -10   3  24      688.33      723.47     38.32 o 
  -9   3  24      382.36      382.57     30.48 o 
  -8   3  24      239.71      256.84     30.94 o 
  -7   3  24      132.30      130.94     24.46 o 
  -6   3  24      286.62      318.60     33.27 o 
 -15   4  24      581.25      541.21     36.34 o 
 -14   4  24       54.17       51.25     20.57 o 
 -13   4  24      140.29      146.46     23.74 o 
 -12   4  24      677.41      659.94     37.41 o 
 -11   4  24      720.91      812.38     40.60 o 
 -10   4  24      135.19       97.53     22.43 o 
  -9   4  24     2893.01     3174.82     93.98 o 
  -8   4  24       48.49       57.43     21.93 o 
 -17   1  25     1420.45     1425.45     49.11 o 
 -16   1  25       48.43       45.87     20.56 o 
 -15   1  25     1038.45     1013.36     44.04 o 
 -14   1  25      496.69      487.83     33.69 o 
 -13   1  25     2404.17     2352.03     60.03 o 
 -12   1  25       17.20       22.74     19.92 o 
 -11   1  25     1919.68     1985.33     55.51 o 
 -10   1  25      125.51      139.30     27.29 o 
  -9   1  25      255.70      283.07     28.57 o 
  -8   1  25      198.82      195.15     26.38 o 
 -16   2  25      381.06      367.83     31.22 o 
 -15   2  25      279.74      285.61     28.77 o 
 -14   2  25      930.68      879.07     41.99 o 
 -13   2  25      316.72      381.38     30.61 o 
 -12   2  25      506.11      498.39     34.05 o 
 -11   2  25       87.57      120.32     23.77 o 
 -10   2  25        9.89       39.82     20.90 o 
  -9   2  25      187.30      207.02     30.17 o 
  -8   2  25        2.33       16.45     20.66 o 
 -15   3  25      323.77      402.84     32.08 o 
 -14   3  25       12.27       20.69     20.26 o 
 -13   3  25      242.96      227.59     26.87 o 
 -12   3  25       22.34      -10.30     19.48 o 
 -11   3  25     3673.66     3544.74     75.37 o 
 -10   3  25     1061.02     1178.44     46.60 o 
 -14   0  26      179.60      229.33     42.61 o 
 -13   0  26       33.33       73.76     31.97 o 
 -12   0  26        0.12       36.68     31.03 o 
 -13   1  26      325.12      367.63     52.47 o 
                                                 
